# Supplementary material for: MHC class II restricted neoantigen peptides predicted by clonal mutation analysis in lung adenocarcinoma patients: implications on prognostic immunological biomarker and vaccine design
Source: BMC Genomics. 2018 Aug 3;19:582. doi: 10.1186/s12864-018-4958-5 (PMC6090856; doi:10.1186/s12864-018-4958-5)
Supplement: Supplementary file 1 — Table S1. Top mutated genes with predicted HLA Class I binding neo-peptides in 147 lung adenocarcinoma patients in this study. T cell epitopes presented by MHC Class I molecules were predicted by NetMHCPan2.4 binding algorithm. (XLSX 192 kb) [file 12864_2018_4958_MOESM1_ESM.xlsx]

## Sheet: Supplemantary Table 1
Supplemental Table 1: Top mutated genes with predicted HLA Class I binding neo-peptides in 147 lung adenocarcinoma patients in this study.
Gene	No. of strong-binding neo-antigen peptides	No. of weak-binding neo-antigen peptides	Other mutant peptides	Total mutated peptides	Frequency of neoantigens in 147 samples
TTN	10	43	93	146	0.244898
KRAS	3	45	3	51	0.326531
RYR2	14	31	34	79	0.258503
MUC16	11	28	56	95	0.204082
ZFHX4	9	19	36	64	0.163265
USH2A	9	18	23	50	0.136054
TP53	6	20	37	63	0.170068
STK11	11	14	10	35	0.156463
KEAP1	6	16	8	30	0.14966
EGFR	8	10	6	24	0.0952381
NAV3	8	9	15	32	0.108844
FAT3	3	11	15	29	0.0748299
DNAH9	2	12	12	26	0.0884354
DMD	2	12	12	26	0.0952381
CSMD3	6	8	54	68	0.0748299
PAPPA2	4	9	16	29	0.0748299
HMCN1	8	5	11	24	0.0748299
FLNC	3	10	1	14	0.0748299
ANK2	4	9	14	27	0.0816327
ZNF804A	2	10	15	27	0.0748299
VCAN	4	8	6	18	0.0680272
PXDNL	2	10	11	23	0.0816327
PCLO	1	11	12	24	0.0816327
ASXL3	3	9	12	24	0.0748299
ACTN2	3	9	3	15	0.0748299
SPTA1	4	7	33	44	0.0748299
PCDH15	4	7	21	32	0.0544218
MXRA5	2	9	8	19	0.0612245
LPHN3	4	7	11	22	0.0748299
CSMD1	2	9	22	33	0.0680272
ASPM	6	5	7	18	0.0748299
AHNAK2	2	9	17	28	0.0612245
ADAMTS12	1	10	24	35	0.047619
ZNF831	1	9	11	21	0.0612245
Unknown	2	8	128	138	0.0612245
RYR3	1	9	13	23	0.0544218
RIMS2	3	7	11	21	0.0544218
LRP1B	3	7	51	61	0.0544218
GTF3C1	1	9	2	12	0.0612245
FLG	1	9	31	41	0.0680272
CACNA1E	4	6	12	22	0.0612245
ASTN1	4	6	9	19	0.0680272
SLITRK2	5	4	7	16	0.0544218
RELN	1	8	15	24	0.0612245
NRXN1	4	5	16	25	0.0544218
NEB	1	8	9	18	0.047619
LRFN5	2	7	9	18	0.0612245
DNAH3	1	8	8	17	0.0612245
ASTN2	4	5	6	15	0.0544218
ZFPM2	1	7	5	13	0.0544218
TMTC1	6	2	7	15	0.0408163
THSD7B	2	6	3	11	0.047619
SLC8A1	0	8	4	12	0.0544218
PTPRD	2	6	13	21	0.047619
PLCB1	1	7	7	15	0.0408163
PCDHB3	0	8	4	12	0.047619
NF1	2	6	6	14	0.0544218
LRRC4C	3	5	2	10	0.047619
LRP2	3	5	7	15	0.0544218
FAM5C	2	6	11	19	0.047619
CTNND2	2	6	7	15	0.047619
CSMD2	0	8	9	17	0.0408163
COL14A1	3	5	6	14	0.0544218
BRWD3	3	5	2	10	0.0544218
AHNAK	3	5	9	17	0.0544218
ABCA13	1	7	13	21	0.047619
ABCA12	0	8	4	12	0.0544218
XYLT1	2	5	7	14	0.0408163
VPS13B	2	5	9	16	0.0408163
TSHZ2	3	4	3	10	0.0408163
TNN	1	6	7	14	0.047619
TLR4	2	5	10	17	0.047619
TAF1L	2	5	17	24	0.047619
SVEP1	1	6	7	14	0.047619
SPEF2	0	7	12	19	0.047619
RYR1	3	4	17	24	0.0408163
RBM10	4	3	7	14	0.047619
PTPRZ1	2	5	4	11	0.047619
PCDH11X	2	5	4	11	0.047619
PCDH10	1	6	8	15	0.047619
OBSCN	1	6	6	13	0.0408163
NCKAP5	2	5	7	14	0.0408163
MUC5B	1	6	8	15	0.0408163
MLL2	3	4	4	11	0.047619
LPPR4	4	3	7	14	0.047619
LAMA1	1	6	9	16	0.0408163
HUWE1	0	7	5	12	0.0408163
HECW1	3	4	6	13	0.047619
FAM135B	0	7	11	18	0.047619
F8	2	5	8	15	0.0408163
DST	0	7	10	17	0.0408163
DNAH5	1	6	6	13	0.047619
DNAH11	1	6	5	12	0.0408163
CPS1	2	5	8	15	0.0408163
COL5A2	2	5	5	12	0.047619
COL19A1	2	5	6	13	0.047619
BIRC6	3	4	4	11	0.0340136
ADAMTS18	3	4	8	15	0.047619
ADAMTS16	1	6	7	14	0.047619
UBXN1	3	3	1	7	0.00680272
TRANK1	2	4	2	8	0.0340136
TIAM1	1	5	2	8	0.0408163
TBX15	3	3	5	11	0.0408163
SYNE2	2	4	9	15	0.0408163
SUV420H1	2	4	2	8	0.00680272
SDK1	0	6	4	10	0.0408163
PTPRN2	2	4	5	11	0.0408163
POSTN	1	5	5	11	0.0408163
PCDHB7	2	4	7	13	0.0408163
PCDHA6	1	5	2	8	0.0408163
ODZ1	1	5	11	17	0.0408163
NOTCH4	0	6	6	12	0.0408163
NLGN4X	1	5	5	11	0.0408163
NBEA	0	6	7	13	0.0408163
MYO3A	1	5	3	9	0.0272109
MYH1	2	4	14	20	0.0408163
MSH4	2	4	3	9	0.0272109
MAP2	2	4	6	12	0.0408163
LRP1	1	5	4	10	0.0408163
L1CAM	1	5	4	10	0.0408163
KLHL4	1	5	0	6	0.0408163
KIAA2026	0	6	2	8	0.0272109
KIAA1755	2	4	3	9	0.0408163
IL7R	3	3	0	6	0.0408163
HGF	3	3	5	11	0.0408163
GRM5	1	5	3	9	0.0408163
GRM1	2	4	7	13	0.0408163
GRIN2A	2	4	11	17	0.0408163
GPR115	0	6	3	9	0.0408163
FREM2	2	4	1	7	0.0408163
FMN2	2	4	7	13	0.0408163
FBXL7	1	5	1	7	0.0408163
FBN2	1	5	16	22	0.0408163
FAT4	1	5	21	27	0.0408163
FAM171B	1	5	3	9	0.0408163
EPHA7	1	5	3	9	0.0408163
DYSF	2	4	6	12	0.0408163
DSCAML1	1	5	5	11	0.0408163
DNAH8	0	6	14	20	0.0408163
CNTNAP2	1	5	12	18	0.0340136
CNTN1	3	3	3	9	0.0340136
CDH10	2	4	17	23	0.0408163
C7	1	5	5	11	0.0340136
BCORL1	0	6	8	14	0.0408163
BAT2L2	2	4	4	10	0.0408163
ATXN1	2	4	2	8	0.0408163
ATM	0	6	11	17	0.0408163
AFF2	2	4	10	16	0.0408163
ADAMTS2	3	3	6	12	0.0408163
ADAM19	2	4	2	8	0.0408163
ACAN	0	6	5	11	0.0408163
ABCB5	1	5	6	12	0.0340136
ZSCAN1	0	5	6	11	0.0340136
ZNF484	2	3	0	5	0.0340136
ZNF208	2	3	4	9	0.0340136
ZFP30	3	2	4	9	0.0340136
XIRP2	2	3	31	36	0.0340136
WBSCR17	1	4	4	9	0.0340136
VWA3B	0	5	1	6	0.0340136
VPS13C	1	4	4	9	0.0340136
TRPS1	2	3	13	18	0.0340136
TNR	1	4	19	24	0.0340136
TG	3	2	8	13	0.0340136
STAG2	0	5	3	8	0.0340136
SPTB	0	5	2	7	0.0340136
SORCS1	1	4	13	18	0.0272109
SNRNP200	1	4	2	7	0.0340136
SMARCA4	0	5	5	10	0.0340136
SLIT3	1	4	6	11	0.0272109
SLC45A2	1	4	3	8	0.0340136
SLC39A12	2	3	7	12	0.0340136
SETBP1	3	2	10	15	0.0340136
SEMA6D	0	5	4	9	0.0340136
RUNX1T1	3	2	5	10	0.0272109
RP1L1	2	3	21	26	0.0340136
PXDN	1	4	6	11	0.0340136
PTPRC	1	4	4	9	0.0272109
PNPLA6	1	4	1	6	0.0272109
PKHD1L1	1	4	13	18	0.0272109
PCDHB8	0	5	7	12	0.0340136
PCDHB4	2	3	7	12	0.0340136
PCDHB2	1	4	4	9	0.0340136
PCDHB14	0	5	2	7	0.0340136
PCDHA5	1	4	2	7	0.0340136
PCDHA1	2	3	4	9	0.0272109
PCDH18	1	4	5	10	0.0340136
PCDH17	1	4	7	12	0.0340136
ODZ4	0	5	3	8	0.0340136
NRK	1	4	2	7	0.0340136
NLRP3	2	3	7	12	0.0340136
NLRP12	0	5	3	8	0.0340136
NID1	2	3	3	8	0.0272109
NELL1	1	4	7	12	0.0340136
MYOF	2	3	3	8	0.0340136
MYO18B	0	5	3	8	0.0340136
MTMR8	1	4	3	8	0.0340136
MGAM	2	3	7	12	0.0340136
MAGEC1	3	2	9	14	0.0272109
LRP4	1	4	3	8	0.0340136
KIF5A	2	3	3	8	0.0272109
KCNU1	0	5	5	10	0.0340136
ITPR2	1	4	7	12	0.0340136
ITIH5L	1	4	5	10	0.0340136
ITIH5	0	5	9	14	0.0204082
ITGA8	2	3	7	12	0.0340136
INTS2	1	4	1	6	0.0340136
INHBA	2	3	3	8	0.0340136
HSPG2	4	1	6	11	0.0340136
HHIPL2	2	3	1	6	0.0340136
HERC2	2	3	11	16	0.0272109
GRID1	3	2	4	9	0.0340136
GAS2L2	2	3	2	7	0.0340136
FSTL5	2	3	8	13	0.0340136
FASN	3	2	1	6	0.0272109
FAM179B	2	3	2	7	0.0340136
F13A1	0	5	1	6	0.0340136
EPHA6	2	3	8	13	0.0340136
ENTHD1	3	2	1	6	0.0340136
DYNC1H1	3	2	6	11	0.0340136
DPYD	0	5	3	8	0.0272109
DOCK2	2	3	11	16	0.0340136
DNAI2	2	3	3	8	0.0340136
DNAH7	3	2	7	12	0.0340136
DLGAP3	0	5	2	7	0.0340136
DLC1	2	3	2	7	0.0340136
DIS3L2	0	5	1	6	0.0340136
CUBN	2	3	16	21	0.0272109
CRB1	1	4	7	12	0.0340136
COL6A3	0	5	6	11	0.0272109
COL12A1	3	2	6	11	0.0340136
CLSTN2	3	2	4	9	0.0272109
CLCN1	0	5	7	12	0.0340136
CEP192	1	4	3	8	0.0340136
CDH2	1	4	3	8	0.0272109
CACNA1A	2	3	2	7	0.0340136
C7orf58	3	2	6	11	0.0340136
C12orf51	2	3	2	7	0.0272109
BCAN	1	4	2	7	0.0340136
AVPR1A	0	5	1	6	0.0340136
APOB	1	4	21	26	0.0340136
ANK1	1	4	5	10	0.0340136
ALMS1	3	2	9	14	0.0340136
ADAMTSL3	2	3	3	8	0.0340136
ADAMTS20	0	5	12	17	0.0272109
ABCB1	3	2	5	10	0.0340136
ZMYND8	1	3	1	5	0.0272109
ZEB2	3	1	5	9	0.0272109
ZCCHC5	0	4	6	10	0.0272109
WDR66	1	3	2	6	0.0272109
WDR49	1	3	1	5	0.0272109
USP34	2	2	4	8	0.0272109
UNC13C	0	4	4	8	0.0272109
UBR4	1	3	3	7	0.0272109
TTC37	1	3	1	5	0.0272109
TSHZ3	0	4	8	12	0.0272109
TRPM3	0	4	4	8	0.0272109
TRPA1	1	3	6	10	0.0272109
TRO	1	3	4	8	0.0272109
TRIO	1	3	5	9	0.0272109
TMEM2	0	4	2	6	0.0272109
TMEM145	0	4	3	7	0.0272109
TIAM2	2	2	3	7	0.0272109
THEMIS	1	3	3	7	0.0272109
TEX15	1	3	8	12	0.0272109
TEX11	0	4	3	7	0.0272109
TECTA	3	1	3	7	0.0272109
TACC2	1	3	4	8	0.0272109
SYNPO2	3	1	5	9	0.0272109
SYNE1	1	3	6	10	0.0272109
ST6GALNAC3	1	3	2	6	0.0272109
ST6GAL2	0	4	4	8	0.0272109
SRRM2	2	2	2	6	0.0204082
SRPX	1	3	0	4	0.0272109
SPEG	1	3	6	10	0.0204082
SIPA1L1	1	3	4	8	0.0272109
SIGLEC9	1	3	0	4	0.0272109
SIGLEC8	0	4	0	4	0.0272109
SHPRH	1	3	7	11	0.0272109
SETD2	1	3	12	16	0.0272109
SEMA3A	1	3	3	7	0.0272109
SELP	0	4	4	8	0.0272109
SDK2	2	2	4	8	0.0272109
SCN4A	0	4	2	6	0.0272109
SCN3A	0	4	5	9	0.0272109
SAMD9	0	4	5	9	0.0272109
RGS22	2	2	4	8	0.0272109
RBM19	1	3	5	9	0.0272109
RBAK	2	2	1	5	0.0272109
RASGRF2	2	2	5	9	0.0204082
RAPGEF2	1	3	3	7	0.0272109
RAB3GAP2	3	1	1	5	0.0272109
PTPRN	1	3	2	6	0.0272109
PTPRB	1	3	4	8	0.0272109
PTCH1	0	4	4	8	0.0272109
PREX1	0	4	0	4	0.0272109
PPFIA2	1	3	2	6	0.0272109
POTEF	1	3	3	7	0.0204082
POLQ	0	4	2	6	0.0272109
PLXNA4	0	4	7	11	0.0272109
PLEKHG4B	1	3	2	6	0.0272109
PLCE1	2	2	3	7	0.0272109
PIK3CA	1	3	1	5	0.0272109
PGBD1	0	4	1	5	0.0272109
PDGFRA	2	2	4	8	0.0272109
PDE1C	2	2	6	10	0.0272109
PCDHGB1	1	3	4	8	0.0272109
PCDHGA5	2	2	5	9	0.0272109
OR2W3	0	4	10	14	0.0272109
OR2B11	1	3	5	9	0.0204082
OGDHL	1	3	2	6	0.0272109
ODZ2	0	4	8	12	0.0272109
NUP214	1	3	2	6	0.0272109
NUP133	2	2	2	6	0.0272109
NTM	2	2	3	7	0.0272109
NRCAM	0	4	4	8	0.0272109
NOS2	1	3	2	6	0.0272109
NLRP14	2	2	8	12	0.0272109
NES	1	3	4	8	0.0272109
NCOA1	0	4	2	6	0.0272109
NCAM2	1	3	2	6	0.0272109
NAV1	0	4	2	6	0.0204082
NALCN	1	3	16	20	0.0272109
MYT1	1	3	5	9	0.0272109
MYOCD	1	3	6	10	0.0272109
MYO7B	2	2	3	7	0.0272109
MYH7	1	3	13	17	0.0272109
MYH2	0	4	14	18	0.0272109
MUC17	1	3	33	37	0.0272109
MS4A4A	2	2	1	5	0.0272109
MN1	0	4	1	5	0.0272109
MMP16	0	4	3	7	0.0272109
MEIS2	0	4	0	4	0.0204082
MED13L	1	3	4	8	0.0272109
MED12	2	2	4	8	0.0272109
MDN1	0	4	4	8	0.0272109
MARCO	1	3	4	8	0.0272109
MAGEE1	1	3	1	5	0.0272109
LYST	2	2	6	10	0.0204082
LRRC32	1	3	2	6	0.0272109
LILRA2	1	3	2	6	0.0272109
LGR5	1	3	3	7	0.0272109
LAMA3	1	3	4	8	0.0272109
KTN1	1	3	0	4	0.0272109
KLHL38	1	3	2	6	0.0272109
KIF21B	0	4	3	7	0.0272109
KIF21A	2	2	3	7	0.0272109
KIAA1486	2	2	3	7	0.0272109
KIAA1409	1	3	10	14	0.0204082
KIAA1211	2	2	6	10	0.0272109
KIAA0564	2	2	2	6	0.0272109
KDR	0	4	7	11	0.0272109
KCTD3	0	4	1	5	0.0272109
KCNT2	1	3	10	14	0.0204082
KCNK2	0	4	5	9	0.0272109
KCNH2	1	3	3	7	0.0272109
IVL	0	4	2	6	0.0204082
ITPR3	0	4	1	5	0.0272109
ITGAX	0	4	4	8	0.0204082
ITGAD	0	4	4	8	0.0272109
IGSF3	1	3	3	7	0.0204082
IGF2BP3	0	4	0	4	0.0272109
HRNR	1	3	14	18	0.0204082
HOXB3	2	2	2	6	0.0272109
HIVEP3	3	1	3	7	0.0272109
HEPH	2	2	4	8	0.0272109
HEATR5B	1	3	1	5	0.0204082
HDC	1	3	1	5	0.0204082
HCN1	1	3	5	9	0.0272109
GRIN3A	2	2	4	8	0.0272109
GPR98	0	4	2	6	0.0272109
GPR116	1	3	2	6	0.0272109
GNAS	1	3	2	6	0.0204082
GBP4	0	4	2	6	0.0272109
GBA3	2	2	5	9	0.0272109
GABRQ	1	3	3	7	0.0272109
FN1	1	3	1	5	0.0272109
FLNA	0	4	4	8	0.0272109
FER1L6	1	3	9	13	0.0272109
FAT2	4	0	10	14	0.0272109
FAM38B	1	3	1	5	0.0272109
FAM171A1	0	4	4	8	0.0272109
FAM123B	2	2	3	7	0.0272109
EYS	1	3	4	8	0.0272109
EVC2	2	2	0	4	0.0272109
ESRRB	1	3	0	4	0.0272109
EPHB6	1	3	4	8	0.0272109
EPHA5	0	4	11	15	0.0272109
EBF3	1	3	4	8	0.0272109
DSCAM	0	4	8	12	0.0272109
DRD2	0	4	7	11	0.0272109
DMBT1	2	2	3	7	0.0272109
DLGAP2	4	0	3	7	0.0272109
DIP2A	0	4	0	4	0.0272109
DGKB	2	2	5	9	0.0272109
DCHS2	1	3	7	11	0.0204082
DACT1	0	4	3	7	0.0272109
CTTNBP2	1	3	4	8	0.0272109
CTSG	1	3	0	4	0.0204082
CTNNA2	0	4	10	14	0.0272109
CROT	1	3	4	8	0.0272109
COL6A2	0	4	1	5	0.0272109
COL4A6	1	3	3	7	0.0272109
COL3A1	1	3	12	16	0.0272109
COL29A1	1	3	2	6	0.0272109
COL11A1	0	4	19	23	0.0272109
CNTLN	1	3	1	5	0.0272109
CMYA5	0	4	7	11	0.0272109
CLCA4	2	2	6	10	0.0272109
CHRD	0	4	2	6	0.0272109
CFH	2	2	5	9	0.0272109
CDHR2	0	4	6	10	0.0272109
CDH7	1	3	11	15	0.0272109
CDH6	0	4	5	9	0.0272109
CDH18	0	4	9	13	0.0272109
CDH12	0	4	10	14	0.0272109
CARD11	0	4	3	7	0.0272109
CACNB2	2	2	2	6	0.0204082
CACNA1F	0	4	4	8	0.0272109
C2CD3	2	2	3	7	0.0204082
C1orf173	1	3	13	17	0.0272109
BTAF1	1	3	5	9	0.0204082
BRAF	1	3	8	12	0.0272109
BOD1L	1	3	6	10	0.0272109
BMS1	2	2	1	5	0.0272109
BICC1	1	3	3	7	0.0272109
BAZ2B	0	4	2	6	0.0272109
ATP10D	0	4	4	8	0.0272109
ASTL	2	2	1	5	0.0272109
ASH1L	1	3	6	10	0.0272109
ARHGAP24	3	1	2	6	0.0272109
ARAP2	1	3	3	7	0.0272109
ANK3	0	4	9	13	0.0272109
AMPH	1	3	1	5	0.0272109
AKAP9	1	3	7	11	0.0272109
AEBP1	0	4	3	7	0.0272109
ADCY6	2	2	0	4	0.0272109
ADAMTSL1	1	3	0	4	0.0272109
ADAMTS14	2	2	0	4	0.0272109
ACSM5	2	2	2	6	0.0272109
ACACB	0	4	3	7	0.0272109
ABCC9	1	3	4	8	0.0272109
ABCC11	2	2	5	9	0.0272109
ZXDA	0	3	0	3	0.0204082
ZNF713	2	1	2	5	0.0204082
ZNF711	0	3	2	5	0.0204082
ZNF676	0	3	8	11	0.0204082
ZNF638	0	3	3	6	0.0204082
ZNF630	1	2	0	3	0.0204082
ZNF423	1	2	6	9	0.0204082
ZNF416	2	1	0	3	0.0204082
ZNF33A	1	2	2	5	0.0204082
ZNF292	1	2	2	5	0.0204082
ZNF227	2	1	4	7	0.0204082
ZNF226	1	2	0	3	0.0204082
ZNF142	2	1	0	3	0.0204082
ZMIZ2	1	2	0	3	0.0204082
ZHX2	0	3	1	4	0.0204082
ZFYVE26	0	3	10	13	0.0204082
ZFR	0	3	0	3	0.0136054
ZDBF2	1	2	9	12	0.0204082
ZBTB41	1	2	0	3	0.0204082
XDH	2	1	1	4	0.0204082
WWC3	1	2	0	3	0.0136054
WNT10B	1	2	2	5	0.0204082
WDR90	0	3	1	4	0.0204082
WAPAL	1	2	1	4	0.0204082
VPS13D	1	2	4	7	0.0204082
VCAM1	0	3	6	9	0.0204082
VAV2	0	3	0	3	0.0204082
UTP20	2	1	1	4	0.0204082
USP9X	1	2	3	6	0.0204082
UNC5B	3	0	3	6	0.0204082
UNC13A	1	2	0	3	0.0204082
UMODL1	0	3	4	7	0.0204082
UBE4B	0	3	6	9	0.0136054
UBA6	1	2	3	6	0.0204082
TRRAP	2	1	5	8	0.0204082
TRPM6	0	3	11	14	0.0204082
TRPC4	0	3	10	13	0.0204082
TRPC3	1	2	2	5	0.0204082
TRPC1	1	2	3	6	0.0204082
TRHDE	0	3	7	10	0.0204082
TPO	1	2	6	9	0.0204082
TMEM195	2	1	1	4	0.0136054
TMCO7	1	2	1	4	0.0204082
TM7SF4	2	1	4	7	0.0204082
TLN1	1	2	3	6	0.0204082
TLL2	0	3	3	6	0.0204082
TLE3	1	2	0	3	0.0204082
TINAG	1	2	2	5	0.0204082
THSD7A	1	2	4	7	0.0204082
THNSL2	1	2	2	5	0.0204082
TFEC	1	2	0	3	0.0204082
TCHH	0	3	7	10	0.0204082
TBX3	1	2	1	4	0.0204082
TBX18	2	1	2	5	0.0204082
TBCD	1	2	0	3	0.0204082
TANC1	1	2	1	4	0.0136054
SYT11	2	1	1	4	0.0204082
SYNJ1	1	2	1	4	0.0204082
SVIL	1	2	1	4	0.0204082
STC2	2	1	1	4	0.0136054
ST8SIA6	2	1	0	3	0.0204082
SSPO	2	1	8	11	0.0204082
SRCAP	1	2	3	6	0.0204082
SPTBN5	1	2	1	4	0.0204082
SPAG17	0	3	5	8	0.0204082
SNX8	1	2	1	4	0.0204082
SMOC2	0	3	1	4	0.0204082
SMARCD1	1	2	2	5	0.0204082
SMARCA2	1	2	2	5	0.0204082
SLITRK5	0	3	3	6	0.0204082
SLITRK4	0	3	5	8	0.0204082
SLCO3A1	1	2	2	5	0.0204082
SLC9A6	0	3	3	6	0.0204082
SLC9A11	1	2	2	5	0.0204082
SLC8A3	0	3	4	7	0.0204082
SLC5A7	1	2	6	9	0.0204082
SLC4A3	1	2	5	8	0.0204082
SLC38A8	1	2	1	4	0.0136054
SLC34A1	0	3	1	4	0.0204082
SLC12A7	0	3	1	4	0.0204082
SIPA1L2	0	3	8	11	0.0204082
SIGLEC12	1	2	1	4	0.0204082
SHROOM3	2	1	5	8	0.0204082
SH3TC2	2	1	1	4	0.0204082
SH2D2A	3	0	2	5	0.0136054
SF3B4	0	3	0	3	0.0204082
SEMA6B	1	2	1	4	0.0204082
SEMA5B	1	2	2	5	0.0204082
SCTR	0	3	0	3	0.0136054
SCN2A	1	2	4	7	0.0204082
SCN1A	0	3	7	10	0.0204082
SATB1	2	1	2	5	0.0204082
S1PR1	1	2	1	4	0.0204082
RXFP1	0	3	1	4	0.0204082
RSRC2	1	2	1	4	0.0204082
RSPO2	1	2	1	4	0.0204082
RPL4	1	2	0	3	0.0204082
RPH3A	0	3	3	6	0.0204082
RPGRIP1	1	2	0	3	0.0204082
RP1	0	3	6	9	0.0204082
ROR2	1	2	0	3	0.0204082
RNF212	0	3	2	5	0.0204082
RIMS1	1	2	0	3	0.0204082
RIF1	2	1	3	6	0.0204082
RICTOR	0	3	4	7	0.0136054
RASSF2	2	1	1	4	0.0204082
RASAL2	1	2	3	6	0.0204082
RASAL1	1	2	3	6	0.0204082
RAG1	2	1	6	9	0.0204082
RAD54B	2	1	0	3	0.0204082
QTRT1	2	1	0	3	0.0204082
PZP	0	3	2	5	0.0204082
PUM2	1	2	3	6	0.0204082
PTPRT	0	3	7	10	0.0204082
PTPRO	1	2	2	5	0.0204082
PTGFR	0	3	3	6	0.0204082
PTCHD3	2	1	3	6	0.0204082
PTCHD2	1	2	4	7	0.0204082
PRUNE2	2	1	13	16	0.0204082
PRKD1	1	2	3	6	0.0204082
PRKCB	1	2	4	7	0.0204082
POT1	2	1	2	5	0.0136054
POLR3B	0	3	5	8	0.0136054
POLE	0	3	3	6	0.0204082
PLXNB3	3	0	1	4	0.0204082
PLD1	0	3	0	3	0.0204082
PLCB3	0	3	1	4	0.0204082
PKD1L1	0	3	10	13	0.0204082
PKD1	1	2	3	6	0.0136054
PIKFYVE	1	2	3	6	0.0204082
PHLPP2	1	2	1	4	0.0204082
PHF14	1	2	1	4	0.0204082
PELI2	0	3	2	5	0.0204082
PEG3	0	3	11	14	0.0204082
PDZRN3	1	2	6	9	0.0204082
PDE11A	0	3	3	6	0.0204082
PDE10A	1	2	4	7	0.0204082
PCYOX1L	0	3	0	3	0.0204082
PCNX	1	2	5	8	0.0204082
PCNT	1	2	6	9	0.0204082
PCDHGC5	1	2	2	5	0.0204082
PCDHGB5	0	3	2	5	0.0204082
PCDHGB2	1	2	1	4	0.0204082
PCDHGA8	1	2	1	4	0.0204082
PCDHGA7	1	2	0	3	0.0204082
PCDHGA6	1	2	2	5	0.0204082
PCDHGA3	1	2	5	8	0.0204082
PCDHGA2	1	2	3	6	0.0204082
PCDHGA11	2	1	1	4	0.0204082
PCDHB11	0	3	2	5	0.0204082
PCDHB10	1	2	5	8	0.0204082
PCDHA2	0	3	4	7	0.0204082
PCDHA12	0	3	5	8	0.0204082
PCDHA10	2	1	5	8	0.0204082
PCDH1	2	1	2	5	0.0204082
PAPPA	0	3	2	5	0.0204082
PAK7	0	3	7	10	0.0204082
PABPC5	2	1	4	7	0.0136054
P2RY10	1	2	1	4	0.0204082
OTOA	3	0	6	9	0.0204082
OR4C6	1	2	5	8	0.0204082
OCA2	1	2	3	6	0.0204082
OBSL1	0	3	3	6	0.0204082
NWD1	1	2	1	4	0.0136054
NUP98	1	2	3	6	0.0204082
NUP210L	1	2	0	3	0.0204082
NUP210	0	3	3	6	0.0204082
NUP205	2	1	3	6	0.0204082
NUF2	0	3	4	7	0.0204082
NTRK3	2	1	11	14	0.0204082
NRXN2	2	1	3	6	0.0204082
NRG3	0	3	3	6	0.0204082
NPY1R	1	2	3	6	0.0204082
NPR1	1	2	2	5	0.0204082
NPC1L1	1	2	2	5	0.0204082
NOTCH1	2	1	4	7	0.0204082
NOS3	1	2	0	3	0.0204082
NLRP5	0	3	4	7	0.0136054
NLGN1	1	2	3	6	0.0204082
NKD2	0	3	1	4	0.0204082
NIPAL1	0	3	0	3	0.0204082
NIN	2	1	1	4	0.0204082
NFKBIZ	1	2	0	3	0.0204082
NFASC	2	1	1	4	0.0204082
NETO1	0	3	5	8	0.0204082
NELL2	1	2	5	8	0.0136054
NBN	0	3	1	4	0.0136054
MYPN	1	2	4	7	0.0204082
MYOM2	0	3	6	9	0.0204082
MYO5B	1	2	3	6	0.0204082
MYO1B	1	2	4	7	0.0204082
MYO16	0	3	5	8	0.0204082
MYLK3	1	2	0	3	0.0204082
MYH11	0	3	4	7	0.0204082
MYCBP2	0	3	4	7	0.0204082
MYBPC3	0	3	3	6	0.0204082
MUC6	1	2	1	4	0.0204082
MUC4	1	2	1	4	0.0204082
MTPAP	2	1	2	5	0.0204082
MRC2	2	1	1	4	0.0204082
MPPED2	2	1	2	5	0.0204082
MNDA	1	2	3	6	0.0136054
MMRN1	0	3	1	4	0.0204082
MKRN3	1	2	3	6	0.0204082
MKI67	1	2	12	15	0.0204082
MGA	3	0	8	11	0.0204082
MED24	1	2	0	3	0.0204082
MED12L	0	3	7	10	0.0204082
ME3	0	3	0	3	0.0204082
MAP3K5	1	2	0	3	0.0204082
MAN2A1	1	2	1	4	0.0204082
MAGI2	0	3	2	5	0.0204082
MAGEC3	1	2	3	6	0.0204082
LY75	0	3	2	5	0.0204082
LUM	0	3	1	4	0.0204082
LSM11	1	2	1	4	0.0204082
LRRTM4	1	2	8	11	0.0204082
LRRC7	0	3	18	21	0.0204082
LPHN2	1	2	11	14	0.0204082
LILRB2	1	2	2	5	0.0204082
LILRA1	1	2	0	3	0.0204082
LDB3	1	2	0	3	0.0204082
LARS	0	3	0	3	0.0204082
LARP4B	1	2	2	5	0.0204082
LARGE	1	2	2	5	0.0204082
LAMB4	1	2	6	9	0.0204082
LAMB2	0	3	3	6	0.0136054
LAMA2	1	2	10	13	0.0136054
LAIR2	0	3	0	3	0.0204082
KRT6B	1	2	4	7	0.0204082
KNTC1	1	2	2	5	0.0204082
KLHL20	0	3	0	3	0.0204082
KIRREL2	1	2	0	3	0.0204082
KIR3DL1	0	3	0	3	0.0204082
KIF4B	1	2	4	7	0.0204082
KIF4A	0	3	2	5	0.0204082
KIF20B	1	2	0	3	0.0204082
KIAA1109	0	3	14	17	0.0204082
KIAA1009	1	2	0	3	0.0204082
KIAA0556	2	1	3	6	0.0204082
KDM2B	0	3	0	3	0.0204082
KCNQ2	1	2	6	9	0.0204082
KCNMA1	2	1	2	5	0.0204082
KCNH5	0	3	7	10	0.0136054
KCNC2	2	1	4	7	0.0204082
KCNB1	0	3	6	9	0.0204082
ITGA4	0	3	4	7	0.0204082
IQGAP2	1	2	4	7	0.0204082
INTS1	2	1	1	4	0.0204082
INSC	2	1	8	11	0.0204082
INO80D	0	3	1	4	0.0136054
IL18RAP	0	3	1	4	0.0204082
IGSF9B	0	3	2	5	0.0204082
IGSF11	1	2	1	4	0.0204082
IFT88	0	3	1	4	0.0204082
HYDIN	1	2	12	15	0.0204082
HS3ST5	1	2	2	5	0.0204082
HOXA1	1	2	2	5	0.0204082
HNRNPA1	0	3	0	3	0.0204082
HKR1	1	2	2	5	0.0204082
HIVEP1	1	2	4	7	0.0204082
HELQ	1	2	2	5	0.0204082
HEATR5A	1	2	1	4	0.0204082
HEATR1	2	1	1	4	0.0204082
GRM8	0	3	7	10	0.0204082
GRLF1	1	2	4	7	0.0204082
GPRASP1	1	2	5	8	0.0204082
GPR50	0	3	4	7	0.0204082
GPR179	1	2	0	3	0.0204082
GOLGA3	2	1	3	6	0.0204082
GMDS	2	1	0	3	0.0204082
GLT25D2	1	2	1	4	0.0204082
GDF10	1	2	3	6	0.0204082
GBP5	1	2	2	5	0.0204082
GATM	1	2	0	3	0.0204082
GAN	2	1	1	4	0.0204082
FZD10	0	3	3	6	0.0204082
FYB	1	2	6	9	0.0204082
FRYL	1	2	3	6	0.0204082
FRMPD1	1	2	5	8	0.0204082
FOXO4	2	1	1	4	0.0204082
FNBP4	2	1	1	4	0.0204082
FLT3	2	1	4	7	0.0204082
FLT1	1	2	6	9	0.0204082
FLCN	0	3	1	4	0.0204082
FHOD3	1	2	4	7	0.0204082
FCRL2	1	2	3	6	0.0204082
FAT1	0	3	11	14	0.0204082
FAM65B	0	3	0	3	0.0204082
FAM131B	0	3	2	5	0.0204082
EYA2	1	2	2	5	0.0204082
ESPNL	2	1	2	5	0.0136054
EPRS	1	2	3	6	0.0204082
EPN2	0	3	2	5	0.0204082
ENTPD1	0	3	2	5	0.0204082
ENPP2	2	1	1	4	0.0204082
EIF1AX	0	3	0	3	0.0204082
EFHB	1	2	3	6	0.0204082
EBF1	1	2	2	5	0.0204082
E2F7	2	1	1	4	0.0204082
DUSP27	0	3	11	14	0.0136054
DSP	0	3	1	4	0.0204082
DPY19L2	1	2	0	3	0.0204082
DOCK4	0	3	4	7	0.0204082
DOCK11	1	2	4	7	0.0204082
DOCK10	0	3	5	8	0.0204082
DNMT3A	1	2	0	3	0.0204082
DNAH10	0	3	2	5	0.0204082
DMRT1	2	1	2	5	0.0204082
DLGAP4	1	2	2	5	0.0204082
DLG5	0	3	2	5	0.0204082
DISC1	0	3	1	4	0.0204082
DICER1	2	1	2	5	0.0204082
DGKI	2	1	3	6	0.0204082
DFNB31	0	3	0	3	0.0204082
DENND2A	0	3	0	3	0.0204082
DDX26B	0	3	1	4	0.0136054
DDX11	1	2	0	3	0.0204082
DDC	0	3	1	4	0.0204082
DCLK3	0	3	4	7	0.0204082
DCLK1	1	2	3	6	0.0204082
DCHS1	0	3	2	5	0.0204082
CYP2C18	1	2	1	4	0.0136054
CYP26B1	1	2	2	5	0.0204082
CX3CR1	1	2	2	5	0.0204082
CTNNB1	2	1	5	8	0.0204082
CSPG4	0	3	3	6	0.0204082
CSE1L	2	1	0	3	0.0204082
CSDA	0	3	1	4	0.0204082
CRTC2	1	2	0	3	0.0204082
CREBBP	1	2	3	6	0.0204082
CPZ	2	1	0	3	0.0204082
CPT1C	0	3	3	6	0.0204082
COL9A1	1	2	5	8	0.0204082
COL7A1	0	3	11	14	0.0204082
COL22A1	0	3	11	14	0.0204082
COL21A1	2	1	3	6	0.0204082
COBL	0	3	4	7	0.0204082
CNTN5	2	1	9	12	0.0204082
CNOT3	1	2	0	3	0.0204082
CNGA3	0	3	2	5	0.0204082
CLASP2	1	2	0	3	0.0136054
CKAP2	0	3	2	5	0.0204082
CILP2	1	2	1	4	0.0204082
CHRNA4	1	2	5	8	0.0204082
CHRNA3	0	3	1	4	0.0204082
CHL1	3	0	7	10	0.0204082
CHD6	3	0	4	7	0.0204082
CERKL	1	2	2	5	0.0204082
CENPF	0	3	8	11	0.0204082
CELSR3	0	3	9	12	0.0204082
CDKN2A	2	1	4	7	0.0204082
CDH19	0	3	3	6	0.0204082
CDH17	0	3	6	9	0.0204082
CD1C	1	2	5	8	0.0136054
CCNB3	1	2	3	6	0.0204082
CCDC88C	1	2	2	5	0.0204082
CCDC88A	1	2	4	7	0.0204082
CC2D1B	0	3	0	3	0.0204082
CAPN5	2	1	4	7	0.0136054
CAMK4	1	2	1	4	0.0204082
CACNA2D3	2	1	4	7	0.0204082
CACNA2D1	0	3	6	9	0.0204082
CACNA1H	1	2	0	3	0.0204082
CACNA1G	1	2	3	6	0.0204082
CACNA1D	1	2	3	6	0.0204082
CACNA1C	1	2	4	7	0.0204082
CA3	0	3	1	4	0.0204082
C7orf60	1	2	2	5	0.0204082
C6orf138	1	2	2	5	0.0204082
C3	0	3	3	6	0.0204082
C1orf175	1	2	3	6	0.0204082
C1orf127	0	3	1	4	0.0204082
C18orf34	0	3	6	9	0.0204082
C15orf2	0	3	23	26	0.0136054
C14orf145	0	3	1	4	0.0204082
C12orf42	0	3	0	3	0.0204082
C11orf82	0	3	2	5	0.0204082
C10orf28	1	2	3	6	0.0204082
BUB1B	0	3	3	6	0.0204082
BTK	0	3	5	8	0.0136054
BMPER	1	2	2	5	0.0204082
BGN	2	1	0	3	0.0204082
BCL9L	1	2	2	5	0.0204082
BCL11B	1	2	3	6	0.0204082
BAI3	2	1	9	12	0.0204082
BAI1	1	2	0	3	0.0204082
ATRNL1	0	3	8	11	0.0204082
ATRN	0	3	2	5	0.0204082
ATR	0	3	4	7	0.0204082
ATP8B3	0	3	1	4	0.0204082
ATP7B	0	3	2	5	0.0204082
ATP1A4	1	2	3	6	0.0204082
ATP11C	1	2	3	6	0.0204082
ATP10B	0	3	6	9	0.0204082
ATG2B	0	3	0	3	0.0204082
ARMC5	2	1	0	3	0.0204082
ARID1B	0	3	3	6	0.0136054
ARID1A	0	3	7	10	0.0204082
ARHGAP6	2	1	2	5	0.0204082
AQPEP	0	3	3	6	0.0204082
APBA2	1	2	4	7	0.0136054
AOX1	1	2	2	5	0.0204082
ANKRD5	0	3	1	4	0.0204082
ANKIB1	1	2	4	7	0.0204082
ANKFN1	1	2	1	4	0.0204082
AMOTL1	1	2	2	5	0.0204082
ALDH1L1	1	2	1	4	0.0204082
AKD1	2	1	0	3	0.0204082
AHCTF1	2	1	0	3	0.0204082
AGL	1	2	1	4	0.0204082
ADNP2	1	2	4	7	0.0204082
ADCY5	1	2	1	4	0.0204082
ADAMTS5	0	3	4	7	0.0204082
ADAM33	1	2	3	6	0.0204082
ADAM28	1	2	1	4	0.0204082
ACTC1	1	2	2	5	0.0204082
ACSL1	1	2	0	3	0.0204082
ACE	2	1	1	4	0.0136054
ACADM	2	1	3	6	0.0204082
ABCD2	2	1	0	3	0.0204082
ABCA8	1	2	4	7	0.0204082
ABCA5	1	2	0	3	0.0204082
ZZEF1	0	2	0	2	0.0136054
ZYX	1	1	2	4	0.0136054
ZSWIM5	1	1	2	4	0.0136054
ZSWIM4	2	0	0	2	0.0136054
ZSCAN4	0	2	3	5	0.0136054
ZPLD1	0	2	1	3	0.0136054
ZP1	1	1	1	3	0.0136054
ZNF835	0	2	3	5	0.0136054
ZNF813	0	2	1	3	0.0136054
ZNF81	0	2	1	3	0.0136054
ZNF800	2	0	3	5	0.0136054
ZNF780A	0	2	3	5	0.0136054
ZNF71	0	2	2	4	0.0136054
ZNF665	0	2	1	3	0.0136054
ZNF652	1	1	2	4	0.0136054
ZNF648	1	1	3	5	0.0136054
ZNF623	0	2	1	3	0.0136054
ZNF621	1	1	1	3	0.0136054
ZNF613	1	1	1	3	0.0136054
ZNF611	0	2	1	3	0.0136054
ZNF578	1	1	6	8	0.0136054
ZNF551	1	1	2	4	0.0136054
ZNF548	0	2	3	5	0.0136054
ZNF547	1	1	1	3	0.0136054
ZNF534	1	1	2	4	0.0136054
ZNF521	1	1	9	11	0.0136054
ZNF518B	1	1	0	2	0.0136054
ZNF493	1	1	0	2	0.0136054
ZNF48	1	1	0	2	0.00680272
ZNF473	0	2	2	4	0.0136054
ZNF445	0	2	2	4	0.0136054
ZNF438	0	2	1	3	0.0136054
ZNF43	1	1	2	4	0.0136054
ZNF320	0	2	2	4	0.0136054
ZNF319	1	1	0	2	0.0136054
ZNF28	1	1	0	2	0.0136054
ZNF267	0	2	1	3	0.0136054
ZNF233	0	2	0	2	0.0136054
ZNF230	1	1	0	2	0.0136054
ZNF223	1	1	2	4	0.0136054
ZNF212	1	1	0	2	0.0136054
ZNF202	0	2	1	3	0.0136054
ZNF177	0	2	0	2	0.0136054
ZNF148	2	0	0	2	0.0136054
ZMYM3	1	1	1	3	0.0136054
ZMAT1	1	1	2	4	0.0136054
ZKSCAN3	0	2	0	2	0.0136054
ZGPAT	0	2	1	3	0.0136054
ZFP161	1	1	1	3	0.0136054
ZFC3H1	1	1	0	2	0.00680272
ZEB1	0	2	2	4	0.0136054
ZDHHC15	0	2	1	3	0.0136054
ZDHHC14	0	2	0	2	0.0136054
ZCCHC14	1	1	1	3	0.0136054
ZC3H3	0	2	3	5	0.0136054
ZC3H13	0	2	2	4	0.00680272
ZC3H12B	1	1	3	5	0.0136054
ZC3H12A	0	2	0	2	0.0136054
ZBTB45	0	2	2	4	0.0136054
ZBTB4	0	2	0	2	0.0136054
ZBED4	1	1	1	3	0.0136054
ZBBX	0	2	4	6	0.00680272
ZADH2	0	2	0	2	0.0136054
YY2	1	1	1	3	0.0136054
YTHDF1	0	2	1	3	0.0136054
YLPM1	1	1	4	6	0.0136054
XYLB	1	1	0	2	0.0136054
XKR6	0	2	1	3	0.0136054
XKR4	2	0	1	3	0.0136054
WWP2	2	0	0	2	0.0136054
WRN	0	2	3	5	0.0136054
WIPF1	0	2	3	5	0.0136054
WDR72	1	1	3	5	0.0136054
WDR62	0	2	1	3	0.0136054
WDR35	0	2	3	5	0.0136054
WDR27	1	1	0	2	0.0136054
WDR13	0	2	2	4	0.0136054
WDR1	0	2	0	2	0.0136054
WDFY3	0	2	10	12	0.0136054
VWA3A	1	1	0	2	0.0136054
VSNL1	0	2	1	3	0.0136054
VPS53	0	2	1	3	0.00680272
VPS13A	1	1	1	3	0.0136054
VAV3	0	2	4	6	0.0136054
VANGL1	0	2	2	4	0.0136054
UTRN	0	2	6	8	0.0136054
USPL1	0	2	1	3	0.0136054
USP8	0	2	0	2	0.0136054
USP6	0	2	1	3	0.0136054
USP33	0	2	3	5	0.0136054
USP21	0	2	0	2	0.0136054
USP19	0	2	1	3	0.0136054
USP11	1	1	1	3	0.0136054
UPP1	0	2	1	3	0.0136054
UNC80	0	2	2	4	0.0136054
ULK1	1	1	0	2	0.0136054
UEVLD	0	2	0	2	0.0136054
UCK2	1	1	1	3	0.0136054
UBR5	0	2	1	3	0.0136054
UBR1	1	1	2	4	0.0136054
UBN1	2	0	1	3	0.0136054
UBE3C	0	2	0	2	0.0136054
U2AF1	0	2	1	3	0.0136054
TXNDC3	0	2	3	5	0.0136054
TXNDC2	1	1	1	3	0.0136054
TUBB4	0	2	3	5	0.0136054
TTYH3	1	1	0	2	0.0136054
TTLL5	0	2	1	3	0.00680272
TTLL11	0	2	0	2	0.0136054
TTC8	0	2	0	2	0.0136054
TTC7B	0	2	0	2	0.0136054
TTC35	0	2	0	2	0.0136054
TTC3	0	2	3	5	0.0136054
TTC25	0	2	0	2	0.0136054
TTC21B	1	1	1	3	0.0136054
TTC12	0	2	4	6	0.0136054
TTBK1	0	2	1	3	0.0136054
TSNARE1	0	2	0	2	0.0136054
TSLP	1	1	0	2	0.0136054
TSKU	2	0	0	2	0.0136054
TSC2	1	1	0	2	0.0136054
TRPM2	0	2	7	9	0.0136054
TRIP13	1	1	2	4	0.0136054
TRIP12	2	0	2	4	0.0136054
TRIP11	0	2	1	3	0.0136054
TRIM47	0	2	0	2	0.0136054
TRIM29	1	1	2	4	0.0136054
TRAT1	0	2	0	2	0.0136054
TRAPPC9	1	1	1	3	0.0136054
TRAF6	0	2	0	2	0.0136054
TRAF3IP3	0	2	0	2	0.0136054
TPSD1	1	1	0	2	0.0136054
TOX2	1	1	0	2	0.0136054
TOP1	1	1	0	2	0.0136054
TNRC6C	0	2	0	2	0.0136054
TNRC6A	0	2	4	6	0.0136054
TNNI3	0	2	0	2	0.0136054
TNKS1BP1	0	2	0	2	0.0136054
TNK2	0	2	1	3	0.0136054
TNC	0	2	3	5	0.0136054
TMTC3	1	1	4	6	0.0136054
TMEM98	0	2	0	2	0.00680272
TMEM79	0	2	0	2	0.0136054
TMEM38B	1	1	0	2	0.0136054
TMEM146	2	0	0	2	0.0136054
TMEM132A	0	2	1	3	0.0136054
TMEM126B	1	1	1	3	0.00680272
TMCO3	0	2	1	3	0.0136054
TMC5	1	1	1	3	0.0136054
TM9SF1	0	2	2	4	0.00680272
TLN2	1	1	2	4	0.0136054
TLL1	0	2	5	7	0.0136054
TIGD4	1	1	1	3	0.0136054
TIE1	2	0	0	2	0.0136054
THOC2	1	1	1	3	0.0136054
THBS2	1	1	7	9	0.0136054
THADA	1	1	0	2	0.0136054
TGM4	0	2	4	6	0.0136054
TFAP2B	0	2	2	4	0.0136054
TEX14	0	2	2	4	0.0136054
TECPR1	0	2	0	2	0.0136054
TDRD5	0	2	2	4	0.0136054
TDRD10	0	2	2	4	0.0136054
TCERG1L	1	1	2	4	0.0136054
TBX5	0	2	5	7	0.0136054
TBX4	1	1	2	4	0.0136054
TBCK	2	0	1	3	0.0136054
TBC1D8B	0	2	0	2	0.0136054
TBC1D25	1	1	0	2	0.0136054
TBC1D2	1	1	2	4	0.0136054
TAP2	1	1	2	4	0.0136054
TAGLN2	1	1	1	3	0.0136054
TAF1C	0	2	1	3	0.0136054
T	0	2	2	4	0.0136054
SYT7	0	2	1	3	0.0136054
SYT16	2	0	1	3	0.0136054
SYT14	1	1	0	2	0.0136054
SYMPK	1	1	1	3	0.0136054
SYDE2	1	1	1	3	0.0136054
SYCP2L	0	2	1	3	0.0136054
SV2A	1	1	3	5	0.0136054
SUPT6H	2	0	3	5	0.0136054
SUGT1	0	2	0	2	0.0136054
STXBP1	1	1	2	4	0.0136054
STX12	0	2	0	2	0.0136054
STT3A	0	2	1	3	0.0136054
STRN3	0	2	3	5	0.0136054
STOX1	0	2	0	2	0.0136054
STK36	2	0	0	2	0.00680272
STEAP1	1	1	1	3	0.0136054
STARD8	1	1	3	5	0.0136054
STARD7	1	1	0	2	0.0136054
STAB2	1	1	3	5	0.0136054
ST8SIA5	0	2	1	3	0.0136054
ST8SIA3	0	2	0	2	0.0136054
ST3GAL4	1	1	0	2	0.0136054
SSTR3	0	2	0	2	0.0136054
SSFA2	1	1	0	2	0.0136054
SRGAP1	0	2	3	5	0.0136054
SRBD1	1	1	2	4	0.0136054
SPTBN4	0	2	4	6	0.0136054
SPTBN2	0	2	1	3	0.0136054
SPRR3	1	1	0	2	0.0136054
SPON1	0	2	2	4	0.0136054
SPHKAP	0	2	6	8	0.0136054
SPATA18	1	1	3	5	0.0136054
SPATA17	0	2	0	2	0.0136054
SPAG9	1	1	1	3	0.0136054
SPAG6	2	0	0	2	0.0136054
SPAG16	1	1	3	5	0.0136054
SOX17	1	1	1	3	0.0136054
SOS1	0	2	3	5	0.0136054
SORCS3	0	2	10	12	0.0136054
SON	0	2	3	5	0.00680272
SNX13	0	2	2	4	0.0136054
SNIP1	0	2	2	4	0.0136054
SNAP91	1	1	1	3	0.0136054
SMOC1	1	1	2	4	0.0136054
SMO	1	1	1	3	0.0136054
SMG5	1	1	0	2	0.0136054
SMCHD1	0	2	0	2	0.0136054
SMC4	0	2	2	4	0.0136054
SMARCD3	0	2	0	2	0.0136054
SMARCAD1	1	1	0	2	0.0136054
SMAD4	0	2	1	3	0.0136054
SLITRK3	0	2	6	8	0.0136054
SLIT1	0	2	3	5	0.0136054
SLFN13	0	2	2	4	0.0136054
SLCO5A1	0	2	3	5	0.0136054
SLCO1C1	2	0	0	2	0.00680272
SLCO1B3	1	1	6	8	0.00680272
SLCO1A2	0	2	0	2	0.0136054
SLC9A7	0	2	1	3	0.0136054
SLC6A17	0	2	2	4	0.0136054
SLC6A1	1	1	0	2	0.0136054
SLC5A12	1	1	3	5	0.0136054
SLC4A4	0	2	0	2	0.0136054
SLC4A1	1	1	3	5	0.0136054
SLC35A2	1	1	-1	1	0.0136054
SLC30A10	1	1	2	4	0.0136054
SLC2A9	1	1	0	2	0.0136054
SLC2A13	0	2	0	2	0.0136054
SLC2A10	0	2	2	4	0.00680272
SLC27A6	0	2	4	6	0.0136054
SLC27A5	0	2	0	2	0.0136054
SLC26A2	0	2	1	3	0.0136054
SLC26A10	0	2	2	4	0.0136054
SLC25A23	0	2	1	3	0.0136054
SLC24A5	0	2	1	3	0.0136054
SLC24A4	1	1	0	2	0.0136054
SLC24A2	0	2	5	7	0.0136054
SLC22A23	0	2	0	2	0.00680272
SLC22A16	1	1	1	3	0.0136054
SLC1A3	1	1	2	4	0.0136054
SLC19A3	2	0	1	3	0.0136054
SLC14A2	1	1	1	3	0.0136054
SLC13A3	1	1	1	3	0.0136054
SLC12A5	0	2	5	7	0.0136054
SLC12A3	0	2	0	2	0.0136054
SLC10A7	1	1	0	2	0.0136054
SLC10A5	1	1	2	4	0.0136054
SLAMF8	2	0	0	2	0.0136054
SIRPG	0	2	2	4	0.0136054
SIRPB1	1	1	0	2	0.0136054
SIN3A	0	2	1	3	0.0136054
SIGLEC6	1	1	1	3	0.0136054
SIGLEC11	0	2	0	2	0.0136054
SHANK3	0	2	0	2	0.0136054
SH3BP1	0	2	1	3	0.0136054
SH2B1	0	2	2	4	0.0136054
SGIP1	1	1	3	5	0.0136054
SGCA	0	2	0	2	0.0136054
SFRS17A	1	1	2	4	0.0136054
SFRS11	0	2	1	3	0.0136054
SFMBT2	1	1	2	4	0.0136054
SF4	0	2	1	3	0.0136054
SETD1A	2	0	2	4	0.0136054
SERPINE1	1	1	0	2	0.0136054
SERPINB4	1	1	4	6	0.0136054
SERPINA9	0	2	3	5	0.00680272
2018-09-06	0	2	1	3	0.0136054
SEMA5A	1	1	1	3	0.0136054
SEMA3E	1	1	0	2	0.0136054
SEMA3D	0	2	6	8	0.0136054
SELE	0	2	1	3	0.0136054
SCNN1B	0	2	0	2	0.0136054
SCN8A	0	2	3	5	0.0136054
SCN5A	0	2	3	5	0.0136054
SCN11A	2	0	1	3	0.0136054
SCLT1	0	2	3	5	0.0136054
SCG3	1	1	1	3	0.0136054
SCFD2	1	1	3	5	0.0136054
SC5DL	1	1	1	3	0.0136054
SATB2	0	2	4	6	0.0136054
SASH1	0	2	2	4	0.0136054
SAMHD1	1	1	0	2	0.0136054
SAMD9L	0	2	3	5	0.0136054
SAMD4A	0	2	1	3	0.0136054
SAMD3	1	1	5	7	0.0136054
SALL1	1	1	9	11	0.0136054
SAGE1	0	2	7	9	0.0136054
SAFB	0	2	1	3	0.0136054
SACS	0	2	5	7	0.0136054
RXRG	0	2	3	5	0.0136054
RTN1	1	1	3	5	0.0136054
RSPO4	0	2	0	2	0.0136054
RRP1B	1	1	0	2	0.0136054
RPS6KL1	1	1	0	2	0.0136054
RPIA	0	2	0	2	0.0136054
ROS1	1	1	0	2	0.0136054
ROPN1L	1	1	1	3	0.0136054
ROCK1	0	2	2	4	0.0136054
ROBO2	0	2	8	10	0.0136054
ROBO1	0	2	4	6	0.0136054
RNF40	1	1	1	3	0.0136054
RNF216	1	1	3	5	0.0136054
RNF213	0	2	3	5	0.0136054
RNF128	0	2	1	3	0.0136054
RNF121	1	1	0	2	0.0136054
RNF103	0	2	1	3	0.0136054
RNASEN	2	0	1	3	0.0136054
RIT1	1	1	0	2	0.0136054
RIPK1	1	1	1	3	0.0136054
RIOK1	0	2	0	2	0.0136054
RIMBP2	0	2	3	5	0.0136054
RIC3	1	1	3	5	0.0136054
RGS7	0	2	3	5	0.0136054
RGS6	0	2	2	4	0.0136054
RGS12	0	2	1	3	0.0136054
RGS10	0	2	0	2	0.0136054
RGPD4	1	1	4	6	0.0136054
RGAG4	0	2	1	3	0.0136054
RGAG1	1	1	5	7	0.0136054
RFX7	0	2	1	3	0.0136054
RFX5	0	2	2	4	0.0136054
RFESD	0	2	0	2	0.0136054
REV3L	2	0	5	7	0.0136054
RETSAT	2	0	1	3	0.0136054
RET	1	1	4	6	0.0136054
RCOR3	0	2	0	2	0.0136054
RC3H2	2	0	2	4	0.0136054
RC3H1	0	2	0	2	0.0136054
RBMXL2	1	1	1	3	0.0136054
RBM47	1	1	1	3	0.0136054
RBM44	0	2	1	3	0.00680272
RBM27	0	2	2	4	0.0136054
RBM24	1	1	0	2	0.0136054
RBM12	0	2	2	4	0.0136054
RASGRP4	0	2	1	3	0.0136054
RAPGEF6	1	1	2	4	0.0136054
RAPGEF1	0	2	1	3	0.0136054
RANBP3L	0	2	2	4	0.0136054
RALGAPB	0	2	2	4	0.0136054
RALGAPA1	0	2	1	3	0.0136054
RABGEF1	1	1	1	3	0.0136054
R3HDM2	1	1	1	3	0.0136054
QARS	1	1	2	4	0.00680272
PYHIN1	0	2	3	5	0.0136054
PYGM	0	2	1	3	0.0136054
PTPRM	0	2	1	3	0.0136054
PTPN14	0	2	1	3	0.0136054
PTK2	1	1	0	2	0.0136054
PTGS1	2	0	3	5	0.0136054
PTBP2	2	0	2	4	0.0136054
PSPH	1	1	0	2	0.00680272
PSPC1	1	1	0	2	0.0136054
PSME4	1	1	2	4	0.0136054
PSMD11	1	1	0	2	0.0136054
PSG2	0	2	2	4	0.0136054
PSD2	0	2	1	3	0.0136054
PRRG3	1	1	0	2	0.0136054
PRPS2	0	2	0	2	0.0136054
PROS1	0	2	4	6	0.0136054
PRMT10	2	0	0	2	0.0136054
PRLR	1	1	2	4	0.0136054
PRKDC	1	1	5	7	0.0136054
PRKCH	0	2	0	2	0.0136054
PREPL	0	2	0	2	0.0136054
PRELP	1	1	2	4	0.0136054
PREB	0	2	0	2	0.0136054
PRDM7	1	1	1	3	0.0136054
PRDM2	0	2	2	4	0.0136054
PRDM10	0	2	2	4	0.0136054
PPP4R1	1	1	0	2	0.0136054
PPP2R5B	0	2	2	4	0.0136054
PPP2R1A	2	0	1	3	0.0136054
PPP1R16B	0	2	2	4	0.0136054
PPP1R12B	0	2	2	4	0.0136054
PPM1E	0	2	0	2	0.0136054
POU2F2	0	2	2	4	0.0136054
POLR3D	0	2	0	2	0.0136054
POLR2A	1	1	1	3	0.0136054
POLB	1	1	0	2	0.0136054
POLA1	1	1	2	4	0.0136054
PNPLA7	1	1	1	3	0.0136054
PNMA5	1	1	2	4	0.0136054
PNLIPRP3	0	2	3	5	0.0136054
PMS2	0	2	1	3	0.0136054
PML	2	0	3	5	0.0136054
PLXNB2	1	1	0	2	0.0136054
PLXNA2	0	2	1	3	0.0136054
PLXDC1	0	2	1	3	0.0136054
PLP1	1	1	1	3	0.00680272
PLEKHA7	2	0	4	6	0.0136054
PLEC	0	2	6	8	0.0136054
PLCL1	1	1	6	8	0.0136054
PLCB4	0	2	4	6	0.0136054
PLB1	0	2	2	4	0.0136054
PLA2G4A	0	2	5	7	0.0136054
PLA1A	1	1	2	4	0.0136054
PKP2	0	2	2	4	0.0136054
PKP1	0	2	1	3	0.0136054
PKHD1	0	2	5	7	0.0136054
PKD2L1	0	2	2	4	0.0136054
PKD1L2	0	2	4	6	0.0136054
PITPNM2	0	2	1	3	0.0136054
PIP5K1A	2	0	3	5	0.0136054
PIK3C2B	2	0	2	4	0.0136054
PIK3AP1	0	2	5	7	0.0136054
PIGG	0	2	1	3	0.0136054
PI4K2B	1	1	1	3	0.0136054
PHKB	2	0	1	3	0.0136054
PHGDH	1	1	1	3	0.0136054
PHF21A	0	2	1	3	0.0136054
PHF16	1	1	1	3	0.0136054
PHEX	0	2	1	3	0.0136054
PGR	1	1	4	6	0.0136054
PGCP	1	1	0	2	0.0136054
PER2	1	1	0	2	0.0136054
PDZRN4	0	2	4	6	0.0136054
PDZD2	1	1	2	4	0.0136054
PDPR	0	2	2	4	0.0136054
PDLIM3	0	2	0	2	0.0136054
PDE9A	1	1	0	2	0.0136054
PDE8B	0	2	1	3	0.0136054
PDE3A	1	1	3	5	0.0136054
PDCD11	2	0	2	4	0.0136054
PCYT1B	1	1	0	2	0.0136054
PCOLCE2	2	0	0	2	0.0136054
PCDHGB7	1	1	2	4	0.0136054
PCDHGA10	0	2	1	3	0.0136054
PCDHB9	0	2	3	5	0.0136054
PCDHB6	1	1	3	5	0.0136054
PCDHB5	1	1	2	4	0.0136054
PCDHB13	0	2	2	4	0.0136054
PCDHAC2	2	0	2	4	0.0136054
PCDHA7	1	1	6	8	0.0136054
PCDH19	1	1	1	3	0.0136054
PCDH12	0	2	1	3	0.0136054
PBX1	0	2	2	4	0.0136054
PAX6	1	1	0	2	0.0136054
PARVA	1	1	0	2	0.0136054
PAPD7	0	2	2	4	0.0136054
PAMR1	1	1	0	2	0.0136054
PALLD	0	2	1	3	0.0136054
PACSIN1	0	2	0	2	0.0136054
PACS2	0	2	1	3	0.0136054
OTOF	1	1	6	8	0.0136054
OSM	1	1	0	2	0.0136054
OR56B4	1	1	1	3	0.0136054
OR52N4	0	2	2	4	0.0136054
OR52N2	0	2	1	3	0.0136054
OPN1SW	1	1	1	3	0.0136054
OPLAH	1	1	0	2	0.0136054
OLFML2B	0	2	3	5	0.0136054
OLFM4	1	1	1	3	0.0136054
OLAH	1	1	1	3	0.0136054
OGT	1	1	2	4	0.0136054
OFD1	1	1	0	2	0.0136054
OC90	0	2	5	7	0.00680272
NUPL1	1	1	0	2	0.0136054
NUP107	1	1	2	4	0.0136054
NTRK2	0	2	2	4	0.0136054
NRXN3	1	1	7	9	0.0136054
NRG1	0	2	2	4	0.0136054
NRAP	0	2	2	4	0.0136054
NR5A2	0	2	2	4	0.0136054
NR0B1	0	2	0	2	0.00680272
NPTX2	1	1	3	5	0.0136054
NPFFR2	1	1	3	5	0.0136054
NOX4	0	2	2	4	0.0136054
NOVA1	0	2	5	7	0.0136054
NOD2	0	2	2	4	0.0136054
NMUR2	1	1	5	7	0.0136054
NMUR1	1	1	0	2	0.0136054
NLRX1	2	0	1	3	0.0136054
NLRP4	0	2	6	8	0.00680272
NLRP1	2	0	1	3	0.0136054
NLGN3	0	2	0	2	0.0136054
NHSL2	0	2	0	2	0.0136054
NFKBIL2	1	1	1	3	0.0136054
NEURL4	0	2	0	2	0.0136054
NEURL	0	2	2	4	0.0136054
NEU4	0	2	1	3	0.0136054
NEDD4	2	0	1	3	0.0136054
NDC80	1	1	0	2	0.0136054
NCOR1	0	2	4	6	0.0136054
NCOA2	2	0	0	2	0.0136054
NCKAP1L	0	2	4	6	0.0136054
NCAPH2	0	2	0	2	0.0136054
NCAPD3	0	2	0	2	0.0136054
NBAS	0	2	10	12	0.0136054
NAB2	0	2	0	2	0.0136054
NAA25	0	2	0	2	0.0136054
MYO7A	0	2	2	4	0.0136054
MYO3B	1	1	4	6	0.0136054
MYO1H	1	1	3	5	0.0136054
MYO15A	2	0	4	6	0.0136054
MYO10	1	1	0	2	0.00680272
MYNN	0	2	0	2	0.0136054
MYH6	0	2	5	7	0.00680272
MYH3	0	2	5	7	0.0136054
MYH15	0	2	2	4	0.0136054
MYH13	0	2	4	6	0.0136054
MYF6	1	1	1	3	0.0136054
MYEOV	0	2	0	2	0.0136054
MYCT1	0	2	1	3	0.0136054
MYBPC1	1	1	2	4	0.0136054
MXRA8	2	0	0	2	0.0136054
MX2	0	2	1	3	0.0136054
MUT	0	2	1	3	0.0136054
MUSK	1	1	0	2	0.0136054
MUC2	1	1	7	9	0.0136054
MTUS2	0	2	3	5	0.0136054
MTR	1	1	3	5	0.0136054
MTOR	0	2	6	8	0.00680272
MTMR1	0	2	1	3	0.0136054
MSN	2	0	1	3	0.0136054
MSLN	0	2	2	4	0.0136054
MSH5	0	2	0	2	0.0136054
MRPL39	2	0	0	2	0.0136054
MRPL3	0	2	0	2	0.00680272
MRAP2	1	1	0	2	0.0136054
MPP6	1	1	0	2	0.0136054
MPO	0	2	0	2	0.0136054
MPEG1	0	2	2	4	0.0136054
MPDZ	0	2	4	6	0.0136054
MOGAT2	1	1	1	3	0.0136054
MMP9	0	2	1	3	0.0136054
MMP17	1	1	2	4	0.0136054
MMAB	0	2	1	3	0.0136054
MLXIP	0	2	1	3	0.0136054
MLLT10	0	2	2	4	0.0136054
MLL4	0	2	1	3	0.0136054
MLL	0	2	4	6	0.0136054
MIOS	0	2	1	3	0.0136054
MID2	0	2	0	2	0.0136054
MICAL3	1	1	6	8	0.0136054
MIB2	0	2	0	2	0.0136054
MGAT5B	0	2	1	3	0.0136054
METTL4	0	2	0	2	0.0136054
MET	0	2	5	7	0.0136054
MERTK	0	2	1	3	0.0136054
MEGF8	2	0	1	3	0.0136054
MED25	0	2	0	2	0.0136054
MED23	2	0	2	4	0.0136054
MED16	2	0	1	3	0.0136054
MED13	1	1	3	5	0.0136054
MED1	0	2	5	7	0.0136054
MECOM	1	1	0	2	0.00680272
MCM4	0	2	1	3	0.0136054
MCF2	1	1	3	5	0.0136054
MCAM	0	2	3	5	0.0136054
MBD1	1	1	1	3	0.0136054
MAZ	1	1	1	3	0.0136054
MATN2	0	2	0	2	0.0136054
MATK	1	1	1	3	0.0136054
MARS2	1	1	2	4	0.0136054
MARK4	0	2	2	4	0.0136054
2018-03-04	1	1	1	3	0.0136054
MAPKAPK3	0	2	0	2	0.0136054
MAP7	0	2	1	3	0.0136054
MAP3K7	1	1	1	3	0.0136054
MAP3K4	0	2	2	4	0.0136054
MAP3K2	0	2	0	2	0.0136054
MAP3K12	1	1	2	4	0.0136054
MAGI1	0	2	1	3	0.0136054
MAGEL2	0	2	2	4	0.0136054
MAGEA11	0	2	6	8	0.0136054
MAD1L1	1	1	2	4	0.00680272
LZTS1	1	1	3	5	0.0136054
LZTR1	1	1	1	3	0.0136054
LUC7L	0	2	0	2	0.0136054
LTBP2	0	2	2	4	0.0136054
LTBP1	1	1	8	10	0.0136054
LRSAM1	0	2	0	2	0.0136054
LRRN3	0	2	2	4	0.0136054
LRRN2	0	2	3	5	0.0136054
LRRK1	0	2	0	2	0.0136054
LRRIQ3	1	1	4	6	0.0136054
LRRC55	1	1	0	2	0.0136054
LRRC50	0	2	0	2	0.0136054
LRRC4B	1	1	0	2	0.0136054
LRRC2	2	0	1	3	0.0136054
LRRC16B	1	1	1	3	0.0136054
LRRC16A	0	2	2	4	0.0136054
LRP5	1	1	3	5	0.0136054
LRP10	1	1	0	2	0.0136054
LRGUK	2	0	2	4	0.0136054
LPIN1	0	2	0	2	0.0136054
LPAR4	1	1	1	3	0.0136054
LPAR3	0	2	0	2	0.0136054
LOXL3	1	1	1	3	0.0136054
LONRF3	0	2	2	4	0.0136054
LONP2	1	1	2	4	0.0136054
LMTK3	1	1	0	2	0.0136054
LLGL2	1	1	1	3	0.0136054
LILRB4	1	1	2	4	0.0136054
LILRA6	0	2	0	2	0.0136054
LHX9	0	2	0	2	0.0136054
LGSN	0	2	0	2	0.0136054
LGR6	1	1	1	3	0.0136054
LEPREL2	0	2	0	2	0.0136054
LDLR	0	2	1	3	0.0136054
LATS1	1	1	2	4	0.0136054
LARP1	0	2	1	3	0.0136054
LAMC3	0	2	6	8	0.0136054
LAMC1	1	1	4	6	0.0136054
LAMB1	0	2	4	6	0.0136054
LAMA5	1	1	3	5	0.0136054
LAMA4	0	2	6	8	0.0136054
KYNU	0	2	2	4	0.00680272
KRT7	0	2	1	3	0.0136054
KRT6A	0	2	1	3	0.0136054
KRT40	0	2	0	2	0.0136054
KRT23	0	2	0	2	0.0136054
KMO	0	2	1	3	0.0136054
KLHL18	2	0	0	2	0.0136054
KLHDC7A	1	1	0	2	0.0136054
KLF8	0	2	0	2	0.0136054
KLB	1	1	1	3	0.0136054
KIFC3	1	1	0	2	0.0136054
KIF3C	1	1	1	3	0.0136054
KIF27	0	2	2	4	0.0136054
KIF1B	0	2	3	5	0.0136054
KIF19	1	1	3	5	0.0136054
KIF14	1	1	4	6	0.0136054
KIF11	1	1	2	4	0.0136054
KIDINS220	1	1	0	2	0.0136054
KIAA2022	1	1	8	10	0.0136054
KIAA1644	1	1	1	3	0.0136054
KIAA1614	0	2	0	2	0.0136054
KIAA1524	2	0	2	4	0.0136054
KIAA1467	0	2	1	3	0.0136054
KIAA1324L	0	2	1	3	0.0136054
KIAA0895	1	1	2	4	0.0136054
KIAA0802	2	0	2	4	0.0136054
KIAA0406	2	0	2	4	0.0136054
KIAA0232	1	1	1	3	0.0136054
KIAA0100	1	1	2	4	0.0136054
KHNYN	0	2	0	2	0.0136054
KDM6A	0	2	0	2	0.0136054
KDM5C	1	1	2	4	0.0136054
KDM3B	1	1	0	2	0.0136054
KDELC1	0	2	0	2	0.0136054
KCTD1	0	2	0	2	0.0136054
KCNT1	1	1	4	6	0.0136054
KCNS3	1	1	1	3	0.0136054
KCNQ3	1	1	2	4	0.0136054
KCNK13	0	2	2	4	0.0136054
KCNJ6	1	1	0	2	0.0136054
KCNJ2	1	1	5	7	0.0136054
KCNH8	1	1	5	7	0.0136054
KCNH7	0	2	6	8	0.0136054
KCNH3	1	1	1	3	0.0136054
KCNH1	0	2	7	9	0.0136054
KCND3	1	1	3	5	0.0136054
KCNB2	0	2	8	10	0.0136054
KCNA6	0	2	2	4	0.0136054
KCNA5	1	1	1	3	0.0136054
KCNA4	0	2	10	12	0.0136054
KCNA2	1	1	1	3	0.0136054
KALRN	0	2	9	11	0.0136054
JPH2	1	1	1	3	0.0136054
JPH1	0	2	2	4	0.0136054
JAKMIP2	0	2	2	4	0.0136054
JAK2	0	2	7	9	0.0136054
ITPRIPL1	1	1	0	2	0.0136054
ITK	0	2	2	4	0.0136054
ITGAM	0	2	4	6	0.0136054
ITGAL	0	2	5	7	0.0136054
ITGAE	1	1	3	5	0.0136054
ITGA2B	1	1	1	3	0.0136054
ITGA2	0	2	4	6	0.0136054
ITGA1	0	2	3	5	0.0136054
ISOC1	0	2	0	2	0.0136054
ISLR2	0	2	0	2	0.0136054
ISL1	1	1	1	3	0.0136054
IRGC	1	1	1	3	0.0136054
IQSEC3	0	2	4	6	0.0136054
INVS	0	2	0	2	0.0136054
INTU	1	1	2	4	0.0136054
INSRR	2	0	4	6	0.0136054
INSR	0	2	1	3	0.0136054
INMT	0	2	0	2	0.0136054
IMPG2	0	2	3	5	0.0136054
IMPG1	0	2	3	5	0.0136054
ILDR2	0	2	2	4	0.0136054
IL6R	0	2	1	3	0.0136054
IL4R	0	2	3	5	0.0136054
IL31RA	1	1	2	4	0.0136054
IL23R	0	2	2	4	0.0136054
IL22RA1	0	2	0	2	0.0136054
IL1RAPL1	0	2	5	7	0.0136054
IL13RA2	1	1	1	3	0.00680272
IL10RB	1	1	2	4	0.0136054
IKBKE	0	2	1	3	0.0136054
IGSF22	0	2	4	6	0.0136054
IGSF1	0	2	5	7	0.0136054
IGF2R	0	2	2	4	0.0136054
IGF2BP1	0	2	1	3	0.0136054
IGDCC4	0	2	6	8	0.0136054
IFT81	0	2	0	2	0.0136054
IFT172	0	2	2	4	0.0136054
IARS2	0	2	0	2	0.0136054
HYAL3	1	1	0	2	0.0136054
HUS1B	0	2	1	3	0.0136054
HTR2C	0	2	0	2	0.0136054
HSPA8	2	0	0	2	0.0136054
HSPA13	1	1	0	2	0.0136054
HS6ST3	0	2	0	2	0.00680272
HRH2	1	1	4	6	0.0136054
HRC	0	2	2	4	0.0136054
HOXB4	0	2	0	2	0.0136054
HOXB1	0	2	2	4	0.0136054
HOOK3	0	2	1	3	0.0136054
HNRNPM	1	1	2	4	0.0136054
HNRNPF	1	1	0	2	0.0136054
HNF4A	0	2	3	5	0.0136054
HMGCLL1	0	2	2	4	0.0136054
HLX	1	1	0	2	0.0136054
HK2	0	2	1	3	0.0136054
HIST1H2BC	0	2	0	2	0.0136054
HIST1H2AC	0	2	0	2	0.0136054
HIPK1	1	1	1	3	0.0136054
HIP1	2	0	1	3	0.0136054
HHIPL1	1	1	2	4	0.0136054
HHAT	0	2	1	3	0.0136054
HGFAC	1	1	1	3	0.0136054
HERC4	2	0	4	6	0.0136054
HERC1	1	1	3	5	0.0136054
HELZ	1	1	2	4	0.0136054
HEG1	0	2	3	5	0.0136054
HECTD3	0	2	0	2	0.0136054
HECTD1	0	2	4	6	0.0136054
HEATR7B2	1	1	9	11	0.0136054
HAPLN1	1	1	3	5	0.0136054
H6PD	1	1	1	3	0.0136054
GUCY1A2	2	0	1	3	0.00680272
GSTP1	1	1	0	2	0.0136054
GSTA1	0	2	0	2	0.0136054
GSG2	0	2	2	4	0.0136054
GRPR	1	1	2	4	0.0136054
GRK5	0	2	2	4	0.0136054
GRIPAP1	1	1	2	4	0.0136054
GRIN2C	0	2	0	2	0.0136054
GRIA1	0	2	3	5	0.0136054
GRAMD1C	0	2	0	2	0.0136054
GPRC6A	0	2	10	12	0.0136054
GPRC5C	1	1	0	2	0.0136054
GPRC5B	0	2	2	4	0.0136054
GPR85	0	2	0	2	0.0136054
GPR63	0	2	0	2	0.00680272
GPR37	0	2	1	3	0.0136054
GPR27	1	1	1	3	0.0136054
GPR176	1	1	1	3	0.0136054
GPR158	0	2	9	11	0.0136054
GPR142	0	2	1	3	0.0136054
GPR141	1	1	1	3	0.0136054
GPR126	1	1	0	2	0.0136054
GPR125	0	2	1	3	0.0136054
GPR111	2	0	0	2	0.0136054
GPI	0	2	1	3	0.0136054
GPD2	1	1	0	2	0.0136054
GOLIM4	0	2	3	5	0.0136054
GNG2	0	2	0	2	0.0136054
GLYATL1	0	2	1	3	0.0136054
GLTSCR1	0	2	0	2	0.0136054
GLS2	0	2	2	4	0.0136054
GLIPR1	0	2	1	3	0.0136054
GLI3	0	2	6	8	0.0136054
GLDC	0	2	2	4	0.0136054
GIMAP8	1	1	0	2	0.0136054
GHR	1	1	0	2	0.0136054
GGNBP2	1	1	1	3	0.0136054
GCN1L1	0	2	1	3	0.0136054
GCLC	1	1	1	3	0.0136054
GBP3	0	2	0	2	0.0136054
GAP43	1	1	0	2	0.0136054
GANAB	0	2	1	3	0.0136054
GALNT14	0	2	1	3	0.0136054
GALNT13	1	1	1	3	0.0136054
GABRB3	0	2	6	8	0.0136054
GABBR2	0	2	2	4	0.0136054
GABBR1	1	1	1	3	0.0136054
GAA	2	0	0	2	0.0136054
FYN	1	1	1	3	0.0136054
FUT1	1	1	0	2	0.0136054
FTSJD1	1	1	2	4	0.0136054
FTSJ1	1	1	0	2	0.0136054
FRY	0	2	5	7	0.0136054
FRMD7	0	2	2	4	0.0136054
FRMD6	0	2	3	5	0.0136054
FRMD3	2	0	1	3	0.0136054
FREM1	1	1	6	8	0.0136054
FOXO3	0	2	0	2	0.0136054
FOXM1	0	2	1	3	0.0136054
FOXG1	0	2	2	4	0.0136054
FNDC3B	1	1	1	3	0.0136054
FNDC1	0	2	1	3	0.0136054
FMR1	1	1	1	3	0.0136054
FLRT3	1	1	1	3	0.0136054
FLNB	0	2	0	2	0.0136054
FLG2	1	1	24	26	0.0136054
FIZ1	1	1	0	2	0.0136054
FIGNL1	1	1	1	3	0.0136054
FIBP	1	1	0	2	0.0136054
FHOD1	1	1	0	2	0.0136054
FHL1	0	2	0	2	0.0136054
FHDC1	0	2	2	4	0.0136054
FGFR2	0	2	2	4	0.0136054
FGD6	1	1	2	4	0.0136054
FGA	0	2	3	5	0.0136054
FEV	1	1	0	2	0.0136054
FER	0	2	1	3	0.0136054
FCRLA	1	1	1	3	0.0136054
FCRL5	2	0	3	5	0.0136054
FCRL1	0	2	2	4	0.0136054
FCN2	1	1	1	3	0.0136054
FCGR2B	0	2	1	3	0.0136054
FBXW4	2	0	0	2	0.0136054
FBXO4	1	1	0	2	0.0136054
FBXO38	0	2	2	4	0.0136054
FBXO18	0	2	4	6	0.0136054
FBXL17	1	1	0	2	0.0136054
FBLN2	0	2	1	3	0.0136054
FASTKD2	0	2	0	2	0.0136054
FARP2	0	2	0	2	0.0136054
FAP	1	1	2	4	0.0136054
FANCD2	1	1	0	2	0.0136054
FANCB	0	2	2	4	0.0136054
FAM83B	1	1	5	7	0.0136054
FAM78B	1	1	2	4	0.00680272
FAM5B	2	0	5	7	0.0136054
FAM188B	0	2	1	3	0.0136054
FAM184A	1	1	0	2	0.0136054
FAM169A	1	1	0	2	0.0136054
FAM160A2	0	2	1	3	0.0136054
FAM154A	0	2	2	4	0.0136054
FAM123A	0	2	3	5	0.0136054
FAM113A	0	2	0	2	0.0136054
F5	0	2	7	9	0.0136054
EZH2	0	2	0	2	0.0136054
EYA4	0	2	3	5	0.0136054
EYA1	0	2	3	5	0.0136054
EXTL1	1	1	0	2	0.0136054
EXT2	1	1	1	3	0.0136054
EXOC4	0	2	2	4	0.0136054
EVI2B	1	1	1	3	0.0136054
ETS2	1	1	0	2	0.0136054
ESRRG	2	0	2	4	0.0136054
ESRP2	1	1	0	2	0.0136054
ESPN	0	2	1	3	0.0136054
ERG	2	0	1	3	0.0136054
ERCC6	0	2	2	4	0.0136054
ERCC2	0	2	0	2	0.0136054
ERBB4	1	1	11	13	0.0136054
ERBB2	1	1	3	5	0.0136054
EPHA3	0	2	10	12	0.0136054
EPHA10	1	1	1	3	0.0136054
EPB41L4A	1	1	2	4	0.0136054
ENPP7	0	2	2	4	0.0136054
ENPP1	1	1	2	4	0.0136054
ENPEP	1	1	2	4	0.0136054
ENOX2	1	1	1	3	0.0136054
ENOX1	1	1	1	3	0.0136054
EMP3	1	1	0	2	0.0136054
EML5	0	2	0	2	0.0136054
EMILIN2	1	1	2	4	0.0136054
ELP2	1	1	0	2	0.0136054
ELOVL2	1	1	1	3	0.0136054
ELMOD1	0	2	0	2	0.0136054
ELF3	0	2	1	3	0.0136054
EIF5B	0	2	3	5	0.0136054
EIF4E1B	2	0	0	2	0.00680272
EIF3L	1	1	0	2	0.0136054
EIF2AK1	1	1	2	4	0.0136054
EHF	0	2	1	3	0.0136054
EGFLAM	1	1	1	3	0.0136054
EGF	0	2	3	5	0.0136054
EFCAB6	1	1	4	6	0.0136054
EFCAB5	1	1	1	3	0.0136054
EEPD1	0	2	2	4	0.0136054
EEF1A2	0	2	2	4	0.0136054
EED	1	1	0	2	0.0136054
EDIL3	0	2	3	5	0.0136054
ECE2	0	2	1	3	0.0136054
DZIP3	1	1	3	5	0.0136054
DZIP1L	1	1	2	4	0.0136054
DZIP1	0	2	0	2	0.0136054
DYNC1I1	0	2	3	5	0.0136054
DYDC2	1	1	0	2	0.0136054
DUOX2	1	1	2	4	0.0136054
DSG3	0	2	5	7	0.0136054
DSG2	1	1	2	4	0.0136054
DSC2	1	1	3	5	0.0136054
DRD5	1	1	3	5	0.0136054
DPP6	0	2	6	8	0.0136054
DOPEY2	0	2	1	3	0.0136054
DOCK9	1	1	1	3	0.0136054
DOCK5	1	1	1	3	0.0136054
DNER	0	2	2	4	0.0136054
DNAJC5B	1	1	1	3	0.0136054
DNAH1	1	1	1	3	0.0136054
DMXL1	0	2	3	5	0.0136054
DMWD	1	1	0	2	0.0136054
DMRT3	0	2	4	6	0.0136054
DMBX1	2	0	1	3	0.0136054
DLL4	0	2	0	2	0.0136054
DLGAP1	0	2	3	5	0.0136054
DIDO1	1	1	7	9	0.0136054
DIAPH2	0	2	2	4	0.0136054
DHX9	1	1	1	3	0.0136054
DHX57	0	2	2	4	0.0136054
DHX37	2	0	3	5	0.0136054
DHX32	1	1	0	2	0.0136054
DHX29	1	1	1	3	0.0136054
DHDH	1	1	0	2	0.0136054
DGKA	1	1	1	3	0.0136054
DEPDC5	0	2	2	4	0.0136054
DENND3	0	2	1	3	0.0136054
DDX46	0	2	1	3	0.0136054
DDX17	1	1	1	3	0.0136054
DDR2	1	1	2	4	0.0136054
DCC	1	1	4	6	0.0136054
DCAF8L2	1	1	3	5	0.0136054
DCAF12L2	1	1	4	6	0.0136054
DARC	2	0	2	4	0.0136054
DAG1	1	1	0	2	0.0136054
DAB1	1	1	6	8	0.0136054
CYTSB	1	1	4	6	0.0136054
CYP4V2	1	1	2	4	0.0136054
CYP4F3	1	1	4	6	0.0136054
CYP11B1	0	2	0	2	0.0136054
CYFIP1	2	0	0	2	0.0136054
CXorf26	1	1	0	2	0.0136054
CXorf22	0	2	3	5	0.0136054
CXorf21	1	1	1	3	0.0136054
CXCR2	0	2	1	3	0.0136054
CTTN	0	2	0	2	0.0136054
CTNNA3	0	2	4	6	0.0136054
CTNNA1	0	2	1	3	0.0136054
CTCFL	0	2	4	6	0.0136054
CSRNP2	0	2	0	2	0.0136054
CSPP1	0	2	3	5	0.0136054
CSNK1G3	2	0	1	3	0.0136054
CSNK1G1	1	1	1	3	0.0136054
CSNK1D	0	2	0	2	0.0136054
CSF1R	0	2	2	4	0.0136054
CRNKL1	0	2	1	3	0.0136054
CRB2	0	2	2	4	0.0136054
CR1	0	2	4	6	0.0136054
CPXM2	0	2	2	4	0.0136054
CPT1A	0	2	2	4	0.0136054
CPNE7	0	2	0	2	0.0136054
CPNE4	1	1	2	4	0.0136054
CPA4	1	1	0	2	0.0136054
COLEC11	0	2	-1	1	0.0136054
COL9A3	0	2	2	4	0.0136054
COL6A6	0	2	5	7	0.0136054
COL5A3	0	2	4	6	0.0136054
COL5A1	0	2	8	10	0.0136054
COL27A1	0	2	0	2	0.0136054
COL24A1	1	1	2	4	0.0136054
COL1A2	1	1	6	8	0.0136054
COL18A1	0	2	1	3	0.00680272
COG6	0	2	1	3	0.0136054
COG3	0	2	1	3	0.0136054
CNTNAP5	1	1	11	13	0.0136054
CNTNAP4	0	2	6	8	0.0136054
CNTN4	0	2	4	6	0.0136054
CNTN2	0	2	3	5	0.0136054
CNKSR2	0	2	2	4	0.0136054
CNKSR1	1	1	0	2	0.0136054
CNGB3	1	1	4	6	0.0136054
CMKLR1	1	1	3	5	0.0136054
CLVS1	0	2	1	3	0.0136054
CLUL1	0	2	2	4	0.0136054
CLEC17A	1	1	1	3	0.0136054
CLEC16A	0	2	2	4	0.0136054
CLCA2	2	0	4	6	0.0136054
CKAP5	0	2	3	5	0.0136054
CHST2	0	2	0	2	0.0136054
CHRNA1	1	1	1	3	0.0136054
CHRDL1	0	2	3	5	0.0136054
CHN2	1	1	0	2	0.0136054
CHM	1	1	1	3	0.0136054
CHKB	1	1	0	2	0.00680272
CHFR	0	2	1	3	0.0136054
CHEK1	0	2	1	3	0.0136054
CHD9	1	1	2	4	0.0136054
CHD8	1	1	7	9	0.0136054
CHD5	0	2	5	7	0.0136054
CHD4	0	2	1	3	0.0136054
CGREF1	1	1	2	4	0.0136054
CEP152	1	1	4	6	0.0136054
CENPH	1	1	0	2	0.0136054
CENPE	0	2	4	6	0.0136054
CELSR1	0	2	3	5	0.0136054
CECR1	2	0	0	2	0.0136054
CDT1	1	1	0	2	0.0136054
CDON	0	2	0	2	0.0136054
CDKN1B	0	2	1	3	0.0136054
CDKAL1	0	2	0	2	0.0136054
CDK17	0	2	2	4	0.0136054
CDHR3	1	1	2	4	0.0136054
CDH8	0	2	7	9	0.0136054
CDH15	0	2	0	2	0.0136054
CDAN1	0	2	0	2	0.00680272
CD96	0	2	0	2	0.0136054
CD5	0	2	1	3	0.0136054
CD33	0	2	3	5	0.0136054
CD248	0	2	1	3	0.0136054
CD244	0	2	1	3	0.0136054
CD22	0	2	3	5	0.0136054
CD1A	0	2	2	4	0.0136054
CCR4	1	1	0	2	0.0136054
CCNJL	0	2	0	2	0.0136054
CCL23	0	2	0	2	0.0136054
CCKBR	0	2	6	8	0.0136054
CCDC73	0	2	1	3	0.0136054
CCDC60	1	1	0	2	0.0136054
CCDC57	0	2	1	3	0.0136054
CCDC54	0	2	3	5	0.0136054
CCDC28A	0	2	0	2	0.0136054
CCDC158	0	2	2	4	0.0136054
CCDC148	1	1	2	4	0.0136054
CCDC14	1	1	0	2	0.0136054
CCDC141	2	0	3	5	0.0136054
CCDC132	0	2	1	3	0.0136054
CCDC127	1	1	1	3	0.0136054
CCDC108	2	0	2	4	0.0136054
CBFA2T3	0	2	1	3	0.0136054
CASS4	1	1	0	2	0.0136054
CASP8AP2	0	2	2	4	0.0136054
CARNS1	1	1	0	2	0.0136054
CARD6	0	2	1	3	0.0136054
CAPN6	0	2	5	7	0.0136054
CAPN11	1	1	1	3	0.0136054
CAMSAP1	0	2	2	4	0.0136054
CAMKK1	0	2	0	2	0.0136054
CALD1	0	2	3	5	0.0136054
CALB2	0	2	3	5	0.0136054
CADPS	1	1	3	5	0.00680272
CAD	0	2	1	3	0.0136054
CACNA1I	0	2	1	3	0.0136054
CABLES2	2	0	0	2	0.0136054
CA10	1	1	5	7	0.0136054
C9orf93	0	2	3	5	0.0136054
C9orf68	0	2	0	2	0.00680272
C9orf3	0	2	1	3	0.0136054
C9orf171	1	1	2	4	0.0136054
C9orf131	0	2	3	5	0.0136054
C8orf80	1	1	3	5	0.0136054
C7orf64	0	2	1	3	0.0136054
C7orf63	0	2	0	2	0.0136054
C7orf52	1	1	0	2	0.0136054
C7orf51	1	1	0	2	0.0136054
C7orf34	0	2	3	5	0.0136054
C6orf204	0	2	0	2	0.0136054
C6orf174	1	1	1	3	0.0136054
C5orf42	2	0	2	4	0.0136054
C4orf21	1	1	4	6	0.0136054
C2orf67	1	1	1	3	0.0136054
C2orf29	1	1	0	2	0.00680272
C20orf132	0	2	3	5	0.0136054
C20orf103	0	2	1	3	0.0136054
C1orf26	0	2	2	4	0.0136054
C1orf129	0	2	4	6	0.0136054
C1orf125	1	1	1	3	0.0136054
C1orf101	0	2	1	3	0.0136054
C1GALT1	1	1	0	2	0.0136054
C17orf68	1	1	1	3	0.0136054
C11orf9	0	2	2	4	0.0136054
C11orf41	1	1	3	5	0.0136054
C10orf79	0	2	5	7	0.0136054
C10orf72	0	2	0	2	0.0136054
BUD13	1	1	1	3	0.0136054
BTBD9	0	2	0	2	0.0136054
BTBD16	1	1	0	2	0.0136054
BTBD11	0	2	1	3	0.0136054
BSN	1	1	0	2	0.0136054
BRSK1	0	2	2	4	0.0136054
BRIP1	2	0	1	3	0.0136054
BRD2	0	2	0	2	0.0136054
BRCC3	0	2	0	2	0.0136054
BPTF	1	1	2	4	0.0136054
BOC	0	2	2	4	0.0136054
BNC1	0	2	3	5	0.0136054
BMPR2	0	2	2	4	0.0136054
BMP1	0	2	0	2	0.0136054
BICD1	0	2	2	4	0.0136054
BEST3	1	1	3	5	0.0136054
BEND5	1	1	0	2	0.00680272
BCL11A	1	1	2	4	0.0136054
BBS9	0	2	1	3	0.0136054
BBS7	0	2	0	2	0.0136054
BAHCC1	1	1	0	2	0.0136054
BACH2	1	1	0	2	0.0136054
B4GALT6	0	2	1	3	0.0136054
AVPR2	1	1	1	3	0.0136054
ATRIP	0	2	1	3	0.0136054
ATP7A	0	2	3	5	0.0136054
ATP2C1	1	1	1	3	0.0136054
ATP2B4	0	2	5	7	0.0136054
ATP13A5	1	1	1	3	0.0136054
ATP13A3	0	2	0	2	0.0136054
ATG9B	1	1	1	3	0.0136054
ATAD2	2	0	1	3	0.0136054
ASXL1	1	1	1	3	0.0136054
ASAP1	0	2	3	5	0.0136054
ARSI	2	0	1	3	0.0136054
ARRDC5	0	2	0	2	0.0136054
ARMC3	0	2	6	8	0.0136054
ARID3C	1	1	1	3	0.0136054
ARHGAP5	1	1	1	3	0.0136054
ARHGAP4	0	2	2	4	0.0136054
ARHGAP32	0	2	3	5	0.0136054
ARHGAP20	1	1	1	3	0.0136054
ARHGAP15	1	1	2	4	0.0136054
ARAP3	0	2	2	4	0.0136054
ARAF	2	0	2	4	0.0136054
AQP4	1	1	0	2	0.0136054
[truncated: 3,756 more rows]
