# Supplementary material for: MHC class II restricted neoantigen peptides predicted by clonal mutation analysis in lung adenocarcinoma patients: implications on prognostic immunological biomarker and vaccine design
Source: BMC Genomics. 2018 Aug 3;19:582. doi: 10.1186/s12864-018-4958-5 (PMC6090856; doi:10.1186/s12864-018-4958-5)
Supplement: Supplementary file 2 — Table S2. Number of predicted neo-antigen peptides presented by MHC Class I molecules in 147 lung adenocarcinoma patients. T cell epitopes presented by MHC Class I molecules were predicted by NetMHCPan2.4 binding algorithm. MHC-I molecules which are significantly more frequent in presenting neo-antigens were labelled as bold according to P values. Significant levels were calculated using one sided Mann-Whitney U test. (XLSX 11 kb) [file 12864_2018_4958_MOESM2_ESM.xlsx]

## Sheet: Supplemantary Table 2
Supplemental Table 2: Number of predicted neo-antigen peptides presented by MHC Class I molecules in 147 lung adenocarcinoma patients
HLA allele	No. of strong-binding neo-antigen peptides	No. of weak-binding neo-antigen peptides	Total neo-antigen peptides	HLA frequency in Caucasian population	P value	Q value
HLA-A*02:03	316	638	954	<0.01%	7.95394e-24	2.86342e-22
HLA-A*30:01	174	612	786	0.013	1.83987e-22	2.20784e-21
HLA-A*02:06	145	539	684	0.00182	1.77253e-22	2.20784e-21
HLA-A*31:01	190	461	651	0.027	5.98093e-21	5.38283e-20
HLA-C*03:02	112	492	604	0.00219	3.72236e-18	2.6801e-17
HLA-A*02:01	188	384	572	0.276	2.67437e-15	1.60462e-14
HLA-B*07:02	168	342	510	0.131	8.64255e-15	4.44474e-14
HLA-A*11:01	149	387	536	0.061	3.94094e-14	1.77342e-13
HLA-B*35:01	159	301	460	0.056	1.53157e-10	6.1263e-10
HLA-A*33:03	99	358	457	0.00321	9.09356e-09	3.27368e-08
HLA-B*58:01	164	248	412	0.00726	1.55314e-07	5.08301e-07
HLA-B*40:01	136	219	355	0.053	0.000930581	0.00264001
HLA-B*15:01	103	249	352	0.061	0.000953336	0.00264001
HLA-B*40:02	58	262	320	0.013	0.317833	0.817286
HLA-A*24:02	68	127	195	0.085	1	1
HLA-B*44:03	58	135	193	0.047	1	1
HLA-A*03:01	57	178	235	0.14	0.998528	1
HLA-C*14:02	56	180	236	0.013	0.998639	1
HLA-C*12:03	41	199	240	0.049	0.995141	1
HLA-C*03:03	39	115	154	0.053	1	1
HLA-C*03:04	30	97	127	0.075	1	1
HLA-B*54:01	29	65	94	<0.01%	1	1
HLA-A*01:01	27	68	95	0.165	1	1
HLA-B*15:02	27	139	166	4e-05	1	1
HLA-A*26:01	24	85	109	0.031	1	1
HLA-C*07:17	9	94	103	<0.01%	1	1
HLA-C*07:02	8	43	51	0.141	1	1
HLA-C*15:02	8	142	150	0.022	1	1
HLA-C*12:02	7	71	78	0.00869	1	1
HLA-B*15:11	3	19	22	<0.01%	1	1
HLA-C*06:02	3	28	31	0.093	1	1
HLA-B*55:02	1	16	17	<0.01%	1	1
HLA-C*08:01	1	17	18	0.00042	1	1
HLA-B*13:01	0	13	13	0.0001	1	1
HLA-B*15:18	0	48	48	0.00259	1	1
HLA-B*40:06	0	26	26	0.00032	1	1
