# Supplementary material for: MHC class II restricted neoantigen peptides predicted by clonal mutation analysis in lung adenocarcinoma patients: implications on prognostic immunological biomarker and vaccine design
Source: BMC Genomics. 2018 Aug 3;19:582. doi: 10.1186/s12864-018-4958-5 (PMC6090856; doi:10.1186/s12864-018-4958-5)
Supplement: Supplementary file 3 — Table S3. Amino acid sequences of predicted MHC class I binding neo-peptides of KRAS, EGFR, TP53, and MUC16 in 147 lung adenocarcinoma patients in this study. T cell epitopes presented by MHC Class I molecules were predicted by NetMHCPan2.4 binding algorithm. (XLSX 13 kb) [file 12864_2018_4958_MOESM3_ESM.xlsx]

## Sheet: Supplementary Table X
Supplemental Table 3: Amino acid sequences of predicted MHC class I binding neo-peptides of KRAS, EGFR, TP53, and MUC16 in 147 lung adenocarcinoma patients in this study
Gene	Mutation	HLA	MHC affinity score(nM)	Neopeptide	Neoantigen frequency of samples expressed in 147 LUADs
KRAS	p.G12A	HLA-A*02:06	66.28	LVVVGAAGV	0.0272109
	p.G12C	HLA-A*02:01	98.34	KLVVVGACGV	0.14966
	p.G12D	HLA-A*02:06	199.63	LVVVGADGV	0.00680272
	p.G12F	HLA-A*31:01	39.47	KLVVVGAWRR	0.0136054
	p.G12R	HLA-B*07:02	79.42	GARGVGKSAL	0.00680272
	p.G12S	HLA-A*02:01	145.09	KLVVVGASGV	0.0136054
	p.G12V	HLA-A*02:06	98.51	LVVVGAVGV	0.102041
	p.G12Y	HLA-A*31:01	39.47	KLVVVGAWRR	0.00680272
EGFR	p.709_710ET>D	HLA-A*02:03	44.43	ILKDEFKKIKV	0.0136054
	p.773_774insH	HLA-A*02:03	5.83	VMASVDNPTHV	0.00680272
	p.D1083fs	HLA-B*40:01	92.99	IETPSSQCL	0.00680272
	p.ELR746del	HLA-A*11:01	113.51	VAIKEATSPK	0.0136054
	p.ELREA746del	HLA-A*31:01	183.04	KTSPKANK	0.00680272
	p.I91V	HLA-A*02:03	165.28	TIQEVAGYVLV	0.00680272
	p.K754E	HLA-B*15:02	252.61	EANKEILDEAY	0.00680272
	p.K754I	HLA-B*40:02	19.94	KELREATSPI	0.00680272
	p.L387M	HLA-B*35:01	49.34	DSFTHTPPM	0.00680272
	p.L858R	HLA-A*33:03	10.68	HVKITDFGR	0.0136054
	p.L907M	HLA-B*15:01	100	WEMMTFGSKPY	0.00680272
	p.Q432H	HLA-A*30:01	350.09	RGRTKHHG	0.00680272
	p.S768I	HLA-A*02:01	166.54	AIVDNPHV	0.00680272
	p.TSPKANKE751del	HLA-B*40:01	20.17	REAILDEAYVM	0.00680272
	p.V769L	HLA-B*40:01	52.53	DEAYVMASL	0.00680272
MUC16	p.A5415T	HLA-A*02:01	96.12	ATMHHSTNTAV	0.00680272
	p.A6612D	HLA-A*02:01	339.24	SVPDYSEPPKV	0.00680272
	p.A7765V	HLA-C*15:02	89.35	TTYKDTAHTEV	0.00680272
	p.D1142Y	HLA-B*15:02	18.34	MTATHPPSPY	0.00680272
	p.D9418Y	HLA-B*35:01	7.72	TPMSRGPEY	0.00680272
	p.E11272V	HLA-A*11:01	22.77	AVSSSTLPR	0.00680272
	p.G12360W	HLA-B*58:01	8.31	QSSVSTTSTPW	0.00680272
	p.G13025V	HLA-A*02:06	14.9	LQYGGHASPWL	0.00680272
	p.G13669C	HLA-A*30:01	331.56	VLQCLLRSLFK	0.00680272
	p.G1530V	HLA-C*12:03	61.53	RTVDLTTVPI	0.00680272
	p.G3326R	HLA-A*33:03	410.62	ESPTARSITR	0.00680272
	p.H14021N	HLA-A*01:01	234.85	QTNGITRLGPY	0.00680272
	p.L11463M	HLA-B*35:01	219.82	SPGASKMLTSM	0.00680272
	p.L1253H	HLA-A*11:01	462.66	STNTPSIHH	0.00680272
	p.L12891I	HLA-B*15:01	328.43	VLQGLIGPM	0.00680272
	p.L2121W	HLA-C*03:02	322.76	ASTWNTDASSV	0.00680272
	p.L2407I	HLA-B*15:02	351.39	GMTASSSPSIF	0.00680272
	p.M2970N	HLA-A*31:01	146.86	GSASPSSR	0.00680272
	p.M3792T	HLA-C*15:02	192.33	ATARSSGV	0.00680272
	p.N787Y	HLA-B*35:01	209.18	YATSPLTH	0.00680272
	p.P1203A	HLA-B*35:01	120.14	LPSTTSLTA	0.00680272
	p.P242H	HLA-A*03:01	103.23	TLYSSFLDLSH	0.00680272
	p.P2978fs	HLA-C*03:04	49.04	MAGHEPRVPL	0.00680272
	p.P841L	HLA-B*40:01	20.16	SESPSTLSLL	0.00680272
	p.P8502A	HLA-C*03:02	497.61	ITIETGSA	0.00680272
	p.S3428Y	HLA-B*15:11	31.95	EAYSSTSY	0.00680272
	p.S490Y	HLA-B*15:02	46.75	ELRTTGSTY	0.00680272
	p.S586Y	HLA-B*58:01	167.03	KGIWLEETY	0.00680272
	p.S6935F	HLA-C*03:02	45.1	HTTVSTSMSVF	0.00680272
	p.S7304Y	HLA-B*44:03	24.95	AESTMLPEIY	0.00680272
	p.T12805S	HLA-B*15:01	318.1	YSLDRNSLY	0.00680272
	p.T13552P	HLA-B*15:02	237.85	TKVDAICPY	0.00680272
	p.T1595K	HLA-A*11:01	455.48	LTEVYPELGK	0.00680272
	p.T4121N	HLA-A*31:01	335.1	TGNPLATTQR	0.00680272
	p.T435K	HLA-A*30:01	121.75	SGKETEGTLNK	0.00680272
	p.T7989R	HLA-A*31:01	83.53	ATTSPSPVSSR	0.00680272
	p.T8159A	HLA-C*03:03	106.15	VASSSRTSI	0.00680272
	p.T9089K	HLA-A*30:01	107.1	KSRGTLTLDTS	0.00680272
	p.V11743M	HLA-B*07:02	231.64	SPGAPEMM	0.00680272
TP53	p.A159P	HLA-B*07:02	334.31	RPMAIYKQSQH	0.0136054
	p.A161V	HLA-A*26:01	163.21	MVIYKQSQHM	0.00680272
	p.A69fs	HLA-A*31:01	21.48	RMPEACSPR	0.00680272
	p.C135F	HLA-C*14:02	107.68	MFFQLAKTCPV	0.00680272
	p.C176F	HLA-A*31:01	71.47	RRFPHHER	0.00680272
	p.C176Y	HLA-A*01:01	94.1	MTEVVRRY	0.00680272
	p.C277F	HLA-B*40:01	77.19	FEVRVCAF	0.0136054
	p.D281E	HLA-B*40:01	218.58	RERRTEEENL	0.00680272
	p.D281Y	HLA-A*31:01	92.96	RYRRTEEENLR	0.00680272
	p.E271K	HLA-A*31:01	13	KVRVCACPGR	0.00680272
	p.E285K	HLA-A*31:01	23.61	RTKEENLR	0.00680272
	p.F270V	HLA-A*02:03	67.08	NLLGRNSV	0.00680272
	p.G105D	HLA-C*08:01	112.86	YQDSYGFRL	0.00680272
	p.G245C	HLA-A*33:03	251.49	SSCMGCMNRR	0.00680272
	p.G334V	HLA-B*07:02	36.97	RVRERFEM	0.00680272
	p.N239S	HLA-A*31:01	171.03	CSSSCMGGMNR	0.00680272
	p.P152fs	HLA-B*35:01	53.57	RPAPASAPW	0.00680272
	p.P278H	HLA-A*31:01	387.52	EVRVCACHGR	0.00680272
	p.R158L	HLA-A*11:01	15.81	VLAMAIYK	0.00680272
	p.R175H	HLA-A*31:01	463.54	RHCPHHER	0.0136054
	p.R337L	HLA-A*02:03	286.86	ELFEMFREL	0.00680272
	p.S127C	HLA-A*02:06	428.84	SVTCTYCPA	0.00680272
	p.V73fs	HLA-A*02:06	11.14	RMPEAAPPWPL	0.00680272
