# Supplementary material for: MHC class II restricted neoantigen peptides predicted by clonal mutation analysis in lung adenocarcinoma patients: implications on prognostic immunological biomarker and vaccine design
Source: BMC Genomics. 2018 Aug 3;19:582. doi: 10.1186/s12864-018-4958-5 (PMC6090856; doi:10.1186/s12864-018-4958-5)
Supplement: Supplementary file 5 — Table S5. Amino acid sequences of predicted MHC class I binding neo-peptides in 147 lung adenocarcinoma patients in this study. (XLSX 534 kb) [file 12864_2018_4958_MOESM5_ESM.xlsx]

## Sheet: Supplementary Figure 4
Supplemental Table 5 : Amino acid sequences of predicted MHC class I binding neo-peptides in 147 lung adenocarcinoma patients in this study.
Sample ID	Gene	Mutation	HLA	MHC affinity score(nM)	Neopeptide
TCGA-05-4249-01	PLEKHN1	p.S113C	HLA-A*02:06	482.83	SQDVCDCYL
TCGA-05-4249-01	ZMYM1	p.N560I	HLA-A*02:03	16.45	YLKLIIEI
TCGA-05-4249-01	ATP6V0B	p.G23V	HLA-A*02:06	160.99	VVVCYTIFDL
TCGA-05-4249-01	TCTEX1D1	p.V79F	HLA-A*02:06	66.04	FTVNHILKDV
TCGA-05-4249-01	LPHN2	p.D265H	HLA-A*02:01	346.3	KTDIHLAV
TCGA-05-4249-01	SEC22B	p.F203L	HLA-A*02:03	15.14	KLAAVAVFL
TCGA-05-4249-01	FCRL2	p.P263T	HLA-A*11:01	286.37	ITAVKESDAGK
TCGA-05-4249-01	TNR	p.S1050I	HLA-B*35:01	230.88	TAIEVTRQSAL
TCGA-05-4249-01	RYR2	p.L1037F	HLA-B*35:01	95.54	NPRLVPYTF
TCGA-05-4249-01	FBXO18	p.P430L	HLA-A*11:01	236.73	LSVWPGKK
TCGA-05-4249-01	ITIH2	p.H208Y	HLA-A*24:02	9.38	KYLEVDVWVI
TCGA-05-4249-01	PSAP	p.L433M	HLA-B*15:02	119.34	MAALEKGCSF
TCGA-05-4249-01	PIK3AP1	p.A73T	HLA-A*30:01	471.17	STELVQHFHK
TCGA-05-4249-01	ABCC2	p.G1425W	HLA-A*24:02	42.97	SFVASLQLW
TCGA-05-4249-01	NEURL	p.S72F	HLA-C*14:02	191.75	LFHPHTKGF
TCGA-05-4249-01	PLEKHA7	p.R457L	HLA-B*07:02	15.23	LPLDQTLPL
TCGA-05-4249-01	NELL1	p.V425I	HLA-B*44:03	435.69	CECKSGYISI
TCGA-05-4249-01	FIBIN	p.Q71L	HLA-A*02:03	73.14	SLVGSLLSLTL
TCGA-05-4249-01	MS4A4A	p.T91I	HLA-A*02:06	70.97	ITMMCMASNI
TCGA-05-4249-01	SLC22A11	p.K286M	HLA-C*03:02	83.3	IIMGKPDQAL
TCGA-05-4249-01	MYEOV	p.V201L	HLA-A*24:02	394.18	MWARMDLAL
TCGA-05-4249-01	PRKRIR	p.C230F	HLA-C*14:02	46.33	FFSKTQQRQML
TCGA-05-4249-01	FAT3	p.I819V	HLA-C*12:03	192.05	KSSWRLLTV
TCGA-05-4249-01	FAT3	p.G1335L	HLA-C*03:03	19.01	KAVDNAPTEIL
TCGA-05-4249-01	KRAS	p.G12C	HLA-A*02:01	98.34	KLVVVGACGV
TCGA-05-4249-01	DDX11	p.Y515N	HLA-B*40:02	230.29	TERRSSVLI
TCGA-05-4249-01	MLL2	p.P4770L	HLA-B*40:01	57.46	LEVPGKLL
TCGA-05-4249-01	DIP2B	p.S186A	HLA-A*30:01	173.35	RSIQGSSTSA
TCGA-05-4249-01	LGR5	p.S848I	HLA-A*30:01	156.02	WTRSKHPI
TCGA-05-4249-01	KCNC2	p.P550L	HLA-B*07:02	48.15	LPLSPPERLPI
TCGA-05-4249-01	MYF6	p.R119Q	HLA-A*31:01	93.97	RQTVANPNQR
TCGA-05-4249-01	GAS2L3	p.R106T	HLA-A*11:01	106.82	MTKVPCKK
TCGA-05-4249-01	MYO1H	p.D248Y	HLA-A*24:02	51.97	NYWKTVSNAF
TCGA-05-4249-01	MYL2	p.G11V	HLA-C*12:03	192.97	RAVGANSNVF
TCGA-05-4249-01	MED13L	p.L2166F	HLA-C*06:02	123.99	FRFVLEQYNAL
TCGA-05-4249-01	NALCN	p.G1013C	HLA-A*33:03	367.12	VVRELFSCFK
TCGA-05-4249-01	CMTM5	p.A61D	HLA-C*08:01	262.45	YMDAALLEFFI
TCGA-05-4249-01	FAM158A	p.M59I	HLA-C*15:02	375.15	HSHLALSVI
TCGA-05-4249-01	SAV1	p.H153R	HLA-A*30:01	119.12	RAREDYRYYE
TCGA-05-4249-01	SPTB	p.P2308T	HLA-A*11:01	99.97	GTDASLGKK
TCGA-05-4249-01	PCNX	p.P1408R	HLA-A*31:01	15.86	KLLRSSFSSR
TCGA-05-4249-01	HERC2	p.G3369F	HLA-A*11:01	43.04	SSAASNKISCK
TCGA-05-4249-01	CEP152	p.C1515R	HLA-A*30:01	496	RLGWPSSSA
TCGA-05-4249-01	CACNA1H	p.E328K	HLA-A*33:03	46.7	QAKGVGAAR
TCGA-05-4249-01	PRSS36	p.G326V	HLA-A*31:01	249.07	ALPECVKAPR
TCGA-05-4249-01	GAN	p.V189F	HLA-C*03:02	36.94	FGNERYVF
TCGA-05-4249-01	ZNF286A	p.G444W	HLA-A*33:03	116.35	ECWKTFSR
TCGA-05-4249-01	CYTSB	p.Q1057L	HLA-A*03:01	112.91	MLYVAQIYKY
TCGA-05-4249-01	HOXB4	p.P119Q	HLA-B*07:02	375.07	PPQPPCAQNPL
TCGA-05-4249-01	GPS1	p.R96H	HLA-A*02:03	402.47	EIHHKLSEA
TCGA-05-4249-01	ZNF208	p.S1029I	HLA-C*03:02	21.5	KAYKWSSTLI
TCGA-05-4249-01	POP4	p.L98V	HLA-C*12:03	85.21	SVFLPLHEL
TCGA-05-4249-01	LIN37	p.G170R	HLA-A*31:01	59.8	KLPPPTPPR
TCGA-05-4249-01	HKR1	p.S220I	HLA-A*33:03	337.07	DIGSIPERR
TCGA-05-4249-01	ZNF527	p.T158A	HLA-C*03:02	179.43	ISAGKRDNEF
TCGA-05-4249-01	ZNF227	p.G684V	HLA-A*02:03	13.49	FIYHQRGHTV
TCGA-05-4249-01	MED25	p.W402C	HLA-B*58:01	270.68	ACSGVLEW
TCGA-05-4249-01	SHANK1	p.P841H	HLA-B*40:02	439.59	SESPGHGGLA
TCGA-05-4249-01	LILRA2	p.Q270H	HLA-B*07:02	110.86	HPQAGLSQA
TCGA-05-4249-01	ZNF460	p.P191L	HLA-A*02:01	35.8	FLVQHEQILL
TCGA-05-4249-01	ZNF416	p.D179Y	HLA-A*01:01	31.92	FTSSEVGKY
TCGA-05-4249-01	EIF2B4	p.R306L	HLA-B*40:01	20.35	SELRAAIDL
TCGA-05-4249-01	NRXN1	p.G153V	HLA-A*11:01	358.87	HIHQGKIVVK
TCGA-05-4249-01	SLC9A4	p.P208L	HLA-B*35:01	189.32	LVAVLAVF
TCGA-05-4249-01	MAP3K2	p.T94A	HLA-B*40:02	333.83	NELVIPLA
TCGA-05-4249-01	NEB	p.N1678I	HLA-A*03:01	258.91	MQIQSDILYK
TCGA-05-4249-01	OLA1	p.G26V	HLA-A*02:06	11.72	IVIVGLPNV
TCGA-05-4249-01	TTN	p.S27941T	HLA-A*33:03	327.6	TQSSGIIMTR
TCGA-05-4249-01	TTN	p.S14663I	HLA-B*40:01	25.36	AENAAGII
TCGA-05-4249-01	ADAM23	p.C573F	HLA-B*44:03	247.56	NECDITEYF
TCGA-05-4249-01	ZNF142	p.R1547L	HLA-A*02:03	9.29	NLADALRV
TCGA-05-4249-01	STK36	p.A929V	HLA-C*12:03	43.19	MAALLSLV
TCGA-05-4249-01	STK36	p.S1058F	HLA-B*15:01	20.66	NQFVNTVSAF
TCGA-05-4249-01	DIS3L2	p.C396F	HLA-B*35:01	58.1	TARDLDDALSF
TCGA-05-4249-01	KIAA1755	p.A544V	HLA-A*33:03	351.17	EVSAGSPER
TCGA-05-4249-01	HNF4A	p.K290T	HLA-B*58:01	156.58	YAYLTAIIF
TCGA-05-4249-01	BIRC7	p.Q225H	HLA-B*07:02	495.94	SPAEAHRAWW
TCGA-05-4249-01	ADAMTS5	p.D892H	HLA-A*02:03	139.48	WLACSRTCHT
TCGA-05-4249-01	SON	p.P343S	HLA-C*03:02	205.14	QSVDVPSEI
TCGA-05-4249-01	SON	p.V589L	HLA-B*07:02	183.26	RALELSGQPL
TCGA-05-4249-01	ETS2	p.S321F	HLA-B*40:01	206.51	FEDDCSQF
TCGA-05-4249-01	L3MBTL2	p.Q237L	HLA-C*14:02	97.83	VYWIASVIL
TCGA-05-4249-01	DAG1	p.D566G	HLA-C*14:02	221.9	MYGLPGSSHV
TCGA-05-4249-01	DOCK3	p.N1370S	HLA-A*30:01	151.62	RSKEYVCRGH
TCGA-05-4249-01	ROBO2	p.R319Q	HLA-C*12:03	391.49	FVVQPRDQI
TCGA-05-4249-01	MYH15	p.R951S	HLA-A*33:03	302.11	INSELTASGR
TCGA-05-4249-01	POLQ	p.W1631S	HLA-A*30:01	86.08	GTRQNHSFIS
TCGA-05-4249-01	ZBBX	p.V145E	HLA-A*02:01	258.06	ALLECLEC
TCGA-05-4249-01	ZBBX	p.V33E	HLA-B*40:02	138.05	KEQLEFENQEM
TCGA-05-4249-01	KLB	p.L41K	HLA-B*35:01	27.14	IVSTYSATSCY
TCGA-05-4249-01	ATP10D	p.R565L	HLA-C*03:03	192.24	FSQITPLLF
TCGA-05-4249-01	HELQ	p.W886C	HLA-A*24:02	315.06	CMIYFRQF
TCGA-05-4249-01	ENPEP	p.V387L	HLA-A*02:01	27.71	RLATVVAHEL
TCGA-05-4249-01	PCDHA2	p.A484E	HLA-B*44:03	111.94	DEQENALVSY
TCGA-05-4249-01	PCDHGA10	p.H212R	HLA-A*30:01	76.15	AIRHLVLTA
TCGA-05-4249-01	FBXO38	p.D498Y	HLA-A*01:01	263.83	VSNQNSNNDY
TCGA-05-4249-01	CSF1R	p.I810T	HLA-C*15:02	64.87	YTVKGNARLPV
TCGA-05-4249-01	SLC44A4	p.T71I	HLA-A*26:01	204.96	NSIGAYCGM
TCGA-05-4249-01	KIF6	p.K638N	HLA-B*35:01	304.89	MPDQQEENL
TCGA-05-4249-01	TINAG	p.M200K	HLA-A*11:01	12.31	GTLPPSPK
TCGA-05-4249-01	MDN1	p.C196S	HLA-C*03:02	94.45	TSMNEEHKLSF
TCGA-05-4249-01	POPDC3	p.K140Q	HLA-B*40:02	330.93	LEQEHCYA
TCGA-05-4249-01	LAMA2	p.C1429F	HLA-A*02:06	184.62	SLFDPETSI
TCGA-05-4249-01	UTRN	p.R1967L	HLA-A*33:03	85.01	DLKGCFDR
TCGA-05-4249-01	GRM1	p.T852N	HLA-A*31:01	180.85	FTNSDVVR
TCGA-05-4249-01	ANLN	p.D1022N	HLA-A*11:01	214.58	WTYPDNEKRK
TCGA-05-4249-01	C7orf64	p.R286G	HLA-A*30:01	428.15	KGRREDDRK
TCGA-05-4249-01	SERPINE1	p.A49S	HLA-C*12:03	305.41	SSKDRNVVF
TCGA-05-4249-01	GPR22	p.F416L	HLA-C*06:02	322.11	KRNKKITL
TCGA-05-4249-01	DLGAP2	p.D221Y	HLA-A*01:01	14.63	MSSWWSSDY
TCGA-05-4249-01	ADAM9	p.G350V	HLA-C*12:03	50.09	FASIVAHELV
TCGA-05-4249-01	PGCP	p.G75V	HLA-A*02:03	29.48	RLALLVDTVV
TCGA-05-4249-01	NIPAL2	p.G103V	HLA-A*02:01	42.91	VLLMAVGETV
TCGA-05-4249-01	RIMS2	p.P659H	HLA-A*31:01	169.73	HSPYMPRR
TCGA-05-4249-01	NOV	p.Q240H	HLA-A*30:01	198.17	HTRLCMVRPCE
TCGA-05-4249-01	RFX3	p.R510G	HLA-A*02:06	237.99	AQAAGAVL
TCGA-05-4249-01	MPDZ	p.S763I	HLA-A*02:06	60.84	SILEEAVEAL
TCGA-05-4249-01	TRPM3	p.P1490H	HLA-A*33:03	69.04	HPMYHTIER
TCGA-05-4249-01	TMEM2	p.R1138S	HLA-A*02:03	149.77	FLYLKAKSHS
TCGA-05-4249-01	MURC	p.K345I	HLA-A*02:03	102.59	KVTFISQV
TCGA-05-4249-01	COL4A5	p.G135V	HLA-C*03:04	100.03	FPVSPGFPGL
TCGA-05-4249-01	ALG13	p.C968Y	HLA-B*35:01	35.64	LPPPPYSY
TCGA-05-4384-01	CC2D1B	p.T374S	HLA-B*07:02	133.55	SPVAPTESQTV
TCGA-05-4384-01	PTGFR	p.Q236L	HLA-A*30:01	342.59	KFKSQLHR
TCGA-05-4384-01	KIF21B	p.A519S	HLA-C*14:02	234.96	SSPAAPAF
TCGA-05-4384-01	PLXNA2	p.R1336W	HLA-B*44:03	123.99	IEDHPVLW
TCGA-05-4384-01	RYR2	p.T1537K	HLA-A*11:01	10.8	STYYQVEPSK
TCGA-05-4384-01	CHML	p.P609L	HLA-B*07:02	98.37	FPTEEFCPL
TCGA-05-4384-01	IRF7	p.W201R	HLA-A*30:01	58.21	RGADPVPTK
TCGA-05-4384-01	OR52N2	p.P11T	HLA-A*02:06	124.95	TTGFFILNGV
TCGA-05-4384-01	C11orf17	p.P67R	HLA-A*31:01	78.11	RQRVLPGER
TCGA-05-4384-01	MMP12	p.H98N	HLA-C*03:02	499.26	VPDVNHFREM
TCGA-05-4384-01	DHRS2	p.V294E	HLA-B*40:02	193.45	AEVPGPGA
TCGA-05-4384-01	APBA2	p.D430Y	HLA-A*24:02	13.54	VYLFISTQRI
TCGA-05-4384-01	XYLT1	p.A840E	HLA-A*02:06	286.33	FLVEPLTFSN
TCGA-05-4384-01	TMC5	p.G203*	HLA-A*11:01	22.26	RINPYADSLK
TCGA-05-4384-01	KLHL11	p.S486L	HLA-A*02:03	140.03	ELAPKILRDV
TCGA-05-4384-01	TXNDC2	p.K145I	HLA-B*40:02	34.03	SEKAIQPI
TCGA-05-4384-01	CD22	p.N369H	HLA-A*31:01	276.02	NYTWYHHGK
TCGA-05-4384-01	TNNI3	p.H101Y	HLA-A*03:01	159.12	RQFHARVDK
TCGA-05-4384-01	CCDC108	p.R1530W	HLA-A*02:01	41.84	LMWQYHKEL
TCGA-05-4384-01	CTSZ	p.Q121L	HLA-B*07:02	16.16	WPSTLLSVL
TCGA-05-4384-01	PNPLA3	p.P228S	HLA-C*03:02	114.39	FVSPDLKV
TCGA-05-4384-01	CHKB	p.A124S	HLA-C*15:02	319.17	FSILAERSL
TCGA-05-4384-01	CHKB	p.R35Q	HLA-A*30:01	17.77	KQRRASSLS
TCGA-05-4384-01	TRPC1	p.C219Y	HLA-C*03:02	23.47	YLASPALIML
TCGA-05-4384-01	ISL1	p.C79S	HLA-A*11:01	13.7	KSAKCSIGFSK
TCGA-05-4384-01	CUL7	p.W494R	HLA-A*24:02	101.05	RWELLFFI
TCGA-05-4384-01	PRKX	p.R139L	HLA-B*40:01	11.95	GELFSYLL
TCGA-05-4389-01	KIF1B	p.S1812R	HLA-A*33:03	286.03	RSKLSRRCPR
TCGA-05-4389-01	SNRNP40	p.Q38H	HLA-C*12:03	132.66	HATPGALL
TCGA-05-4389-01	LRRC7	p.A1373S	HLA-C*15:02	438.25	KSGSHIQTLM
TCGA-05-4389-01	USP33	p.R329I	HLA-B*40:01	392.72	CESCSNSDI
TCGA-05-4389-01	IL6R	p.T336S	HLA-B*58:01	435.03	TSNKDDDNILF
TCGA-05-4389-01	FCRL5	p.N383K	HLA-A*11:01	15.59	VTVPVSHPVLK
TCGA-05-4389-01	GLT25D2	p.Q565H	HLA-C*07:02	215.51	HYTGHPGYL
TCGA-05-4389-01	PLEKHA6	p.E231L	HLA-B*58:01	11.2	ASGESQWPPSW
TCGA-05-4389-01	RAB7L1	p.E68Q	HLA-B*15:01	30.44	QQRFTSMTRLY
TCGA-05-4389-01	RYR2	p.P1633H	HLA-B*40:01	80.21	HEENRSVDIL
TCGA-05-4389-01	DYDC2	p.Q147L	HLA-B*40:01	16.97	SESAGQIDL
TCGA-05-4389-01	C10orf119	p.D575H	HLA-A*31:01	136.18	KAVEHDFVEMR
TCGA-05-4389-01	RIC3	p.K141E	HLA-B*40:01	11.01	REITSFELAQL
TCGA-05-4389-01	MYBPC3	p.V437M	HLA-C*03:02	88.34	SLADDAAYQCM
TCGA-05-4389-01	TSKU	p.P293A	HLA-A*02:03	24.15	ALPEALLLHL
TCGA-05-4389-01	ATP5L	p.L84F	HLA-B*15:01	27.13	VLNGLVATEVF
TCGA-05-4389-01	VWA5A	p.G524A	HLA-B*40:02	92.09	GEVCLKYTLQA
TCGA-05-4389-01	IQSEC3	p.S298R	HLA-A*31:01	198.84	RTSTKSAK
TCGA-05-4389-01	LARP4	p.T168A	HLA-A*02:03	211.07	LTADPDLILEV
TCGA-05-4389-01	ZFC3H1	p.E530K	HLA-A*11:01	32.73	GIYQYDNYEK
TCGA-05-4389-01	ZFC3H1	p.T291I	HLA-B*40:01	224.85	KEVAPEEKI
TCGA-05-4389-01	MYH7	p.R204H	HLA-A*11:01	160.74	AAIGDHSK
TCGA-05-4389-01	LRFN5	p.A34E	HLA-B*40:01	174.59	LETLCAKKGLL
TCGA-05-4389-01	AK7	p.E637K	HLA-A*03:01	113.32	RLAREAAEK
TCGA-05-4389-01	DUOX2	p.N1439I	HLA-B*40:02	291.42	EEIDHQDLVSV
TCGA-05-4389-01	MORF4L1	p.M267V	HLA-A*02:03	25.34	GIKEYFNVV
TCGA-05-4389-01	WDR90	p.K952R	HLA-A*33:03	209.87	LIAAGRTIR
TCGA-05-4389-01	PRKCB	p.R19L	HLA-A*31:01	19.18	VLFARKGALR
TCGA-05-4389-01	PLXDC1	p.C304S	HLA-B*35:01	402.6	TPLPTSLQH
TCGA-05-4389-01	CEP192	p.V879M	HLA-B*44:03	287.62	RENNSAVVDM
TCGA-05-4389-01	KIAA1012	p.G1007A	HLA-A*02:01	238.9	GIATGSQPEV
TCGA-05-4389-01	ST8SIA5	p.L107V	HLA-B*35:01	186.06	TVSRCCNAPAF
TCGA-05-4389-01	ZNF559	p.R211T	HLA-A*26:01	134.74	ETPYTHKEY
TCGA-05-4389-01	KEAP1	p.F246L	HLA-A*02:03	4.24	VLHACINWV
TCGA-05-4389-01	CARM1	p.A203P	HLA-B*07:02	139.04	APQAGARKI
TCGA-05-4389-01	GPI	p.D140Y	HLA-B*15:01	74.14	CQRVRSGY
TCGA-05-4389-01	KCNK6	p.A198T	HLA-B*58:01	10.66	KAWSFLDAFYF
TCGA-05-4389-01	LENG1	p.D23N	HLA-A*30:01	170.51	RVRRNEAQARE
TCGA-05-4389-01	SNRNP200	p.K1498R	HLA-A*31:01	208.94	VALSSSLSNAR
TCGA-05-4389-01	LRP1B	p.I4540V	HLA-A*02:06	118.91	FKLPHTAPPV
TCGA-05-4389-01	TTN	p.I25809T	HLA-A*30:01	97.63	KTNADIAGRPL
TCGA-05-4389-01	MAP2	p.S1570F	HLA-C*03:02	52.28	NSFSLNSSIF
TCGA-05-4389-01	C2orf54	p.S430F	HLA-C*03:02	117.61	FAMQSIFQKT
TCGA-05-4389-01	PXMP4	p.R44L	HLA-B*07:02	3.77	RPSRAGHDLSL
TCGA-05-4389-01	TMPRSS15	p.E248V	HLA-B*58:01	39.51	PSVTSVVCQW
TCGA-05-4389-01	LARGE	p.V543M	HLA-B*15:02	77.11	IVYKEGQFYPM
TCGA-05-4389-01	GADL1	p.L352I	HLA-A*30:01	468.46	ILKKCYSA
TCGA-05-4389-01	CTNNB1	p.T41A	HLA-C*15:02	253.78	ATATAPSL
TCGA-05-4389-01	LPHN3	p.G1040V	HLA-A*02:06	44.34	LIIMLNVIFLV
TCGA-05-4389-01	CNOT6L	p.L332F	HLA-A*02:06	123.04	IGVAVVFEV
TCGA-05-4389-01	WDFY3	p.1063_1064LA>FS	HLA-A*24:02	310.06	GFGCLFLPSF
TCGA-05-4389-01	SCLT1	p.H99R	HLA-A*33:03	328.37	NVIKENERLR
TCGA-05-4389-01	NAA15	p.E256K	HLA-A*30:01	214.16	KNWAYYKGLEK
TCGA-05-4389-01	FBXL7	p.L397F	HLA-C*12:03	51.98	FAKNCTKLKSL
TCGA-05-4389-01	CDH10	p.G99C	HLA-A*02:01	168.02	ILSGDGACTL
TCGA-05-4389-01	PBX2	p.R103S	HLA-B*40:02	47.51	KEKTGLSIEL
TCGA-05-4389-01	MDN1	p.Q229L	HLA-A*30:01	233.98	RLRLLEEAQLL
TCGA-05-4389-01	AHI1	p.H601Q	HLA-A*31:01	58.8	KQLFSLNAGER
TCGA-05-4389-01	NUP43	p.N106I	HLA-C*07:02	210.42	LHHPNIQTL
TCGA-05-4389-01	DOCK4	p.P194L	HLA-B*15:01	91.3	TLVQASSHHLF
TCGA-05-4389-01	BRAF	p.G469V	HLA-A*02:03	106.94	RIGSGSFV
TCGA-05-4389-01	KCNS2	p.Q218K	HLA-A*11:01	118.47	SLPDFQIPDSK
TCGA-05-4389-01	RGS22	p.L38R	HLA-A*33:03	29.95	DYFNEFLSR
TCGA-05-4389-01	SNX31	p.C320S	HLA-B*58:01	61.33	KSWQVTFLGTL
TCGA-05-4389-01	NUDT2	p.I10M	HLA-A*02:01	197.5	IMFRRCLI
TCGA-05-4389-01	ODF2	p.Q777K	HLA-A*30:01	445.61	ADRRYQSRLK
TCGA-05-4389-01	CD99	p.D92Y	HLA-C*12:03	31.95	FSYADLADGV
TCGA-05-4389-01	DMD	p.Q713K	HLA-A*11:01	297.26	KITVDSEIRK
TCGA-05-4390-01	CSMD2	p.L1499F	HLA-A*24:02	197.96	IFNLEPGYDFF
TCGA-05-4390-01	CSMD2	p.F1498V	HLA-A*31:01	185.53	VLHIYDGR
TCGA-05-4390-01	ST6GALNAC3	p.F279V	HLA-A*11:01	50.38	RVITEKKVFAK
TCGA-05-4390-01	COL24A1	p.P1541T	HLA-A*33:03	342.71	GTRDNTAR
TCGA-05-4390-01	SPAG17	p.R1486K	HLA-A*11:01	245.89	TTEGPRTVTK
TCGA-05-4390-01	FAM189B	p.P396S	HLA-B*07:02	89.2	RPSRAARSYSC
TCGA-05-4390-01	SPTA1	p.D1672H	HLA-A*02:03	12.12	HLLSSGTFNV
TCGA-05-4390-01	VANGL2	p.V271L	HLA-C*03:02	316.1	YNVGHLSIQRL
TCGA-05-4390-01	OLFML2B	p.D637Y	HLA-B*15:02	82.63	WLIYPALY
TCGA-05-4390-01	UCK2	p.R236L	HLA-B*15:02	138.16	DQWLSQRLHPF
TCGA-05-4390-01	CACNA1E	p.P1478L	HLA-C*03:03	27.33	LSFEYTIMAM
TCGA-05-4390-01	PTGS2	p.E539D	HLA-B*15:01	190.38	STFGGDVGF
TCGA-05-4390-01	KIF14	p.D139Y	HLA-C*03:02	29.86	YSVKMTLNV
TCGA-05-4390-01	TRAF3IP3	p.P160T	HLA-A*30:01	143.35	PTKHHRGTQTK
TCGA-05-4390-01	KCNH1	p.A320S	HLA-A*03:01	391.64	SSFMGDPGK
TCGA-05-4390-01	USH2A	p.C552F	HLA-A*24:02	58.02	RFLPLYNDKPF
TCGA-05-4390-01	OLAH	p.D80H	HLA-B*40:02	26.51	HEVVCALQPV
TCGA-05-4390-01	NEBL	p.H171L	HLA-C*14:02	47.65	SYRKDVQDTL
TCGA-05-4390-01	C10orf140	p.R549M	HLA-B*35:01	26.17	MVSEITFPH
TCGA-05-4390-01	ZNF438	p.Q231K	HLA-A*11:01	203.2	ASSTPEEPAKK
TCGA-05-4390-01	CSTF2T	p.S207F	HLA-B*07:02	179.16	TPLIPGKSQF
TCGA-05-4390-01	HERC4	p.R843I	HLA-B*40:02	41.65	KELMPDVGI
TCGA-05-4390-01	NOLC1	p.D228Y	HLA-B*15:02	57.75	SSSSSSSSSSY
TCGA-05-4390-01	SORCS1	p.E157Q	HLA-B*15:02	109.01	EQLRLTSTTF
TCGA-05-4390-01	MUC5B	p.P4240Q	HLA-B*58:01	462.23	TQSSTPGTTW
TCGA-05-4390-01	RBMXL2	p.G297V	HLA-A*33:03	21.24	TAILRRRRPLR
TCGA-05-4390-01	LRRC4C	p.N331S	HLA-A*11:01	69.93	CSTPPNLK
TCGA-05-4390-01	CPSF7	p.N226S	HLA-C*12:02	32.08	FSRPPSALPLM
TCGA-05-4390-01	SPTBN2	p.T816K	HLA-A*31:01	160.66	KLSRTPEVQGR
TCGA-05-4390-01	ATM	p.G2695S	HLA-A*11:01	334.47	AGSVNLPK
TCGA-05-4390-01	ARHGAP20	p.D382H	HLA-A*03:01	34.42	HMLFFLNQK
TCGA-05-4390-01	TRIM29	p.V424F	HLA-B*15:01	37.46	LLNVCMRHF
TCGA-05-4390-01	CHD4	p.I816M	HLA-C*03:02	50.69	YVGDKDSRAIM
TCGA-05-4390-01	KRAS	p.G12V	HLA-A*02:06	98.51	LVVVGAVGV
TCGA-05-4390-01	TMTC1	p.R647S	HLA-A*11:01	20.73	YSLLSAIYSK
TCGA-05-4390-01	H3F3C	p.R129L	HLA-B*07:02	39.73	MPKDIQLARL
TCGA-05-4390-01	ABCD2	p.S660Y	HLA-A*24:02	29.7	LYITHRPSLW
TCGA-05-4390-01	CNTN1	p.R490I	HLA-B*40:02	336.93	AENNIGKANST
TCGA-05-4390-01	CNTN1	p.K785N	HLA-B*35:01	169.21	FQVKVNAF
TCGA-05-4390-01	KRT5	p.G501V	HLA-A*02:03	30.1	SVVTSSVSSV
TCGA-05-4390-01	GPR84	p.L84M	HLA-B*15:01	147.55	FSVDTYLHM
TCGA-05-4390-01	TIMELESS	p.Q1008H	HLA-B*58:01	375.47	HSLHQEGFSI
TCGA-05-4390-01	NAV3	p.G1925C	HLA-A*02:03	308.98	SISKCYGRA
TCGA-05-4390-01	MYF6	p.D224Y	HLA-A*03:01	43.05	IVYSISSEERK
TCGA-05-4390-01	LUM	p.R170L	HLA-A*03:01	201.89	FIHLQHNLLK
TCGA-05-4390-01	BTBD11	p.N686K	HLA-C*14:02	442.35	KYSETPLQLAA
TCGA-05-4390-01	NAA25	p.L213F	HLA-A*02:01	138.27	RLGKYQEAFDV
TCGA-05-4390-01	C12orf51	p.R1188S	HLA-A*31:01	24.75	TSWRRGNTR
TCGA-05-4390-01	KDM2B	p.P14F	HLA-A*11:01	228.76	GSAEDHPTK
TCGA-05-4390-01	FRY	p.D637N	HLA-A*02:03	104.58	HMNDELRHIA
TCGA-05-4390-01	AKAP11	p.D67Y	HLA-C*14:02	25.07	TYAAHIQDL
TCGA-05-4390-01	ZC3H13	p.D494N	HLA-B*07:02	297.93	NPRDSRSTRDA
TCGA-05-4390-01	P704P	p.R73S	HLA-B*35:01	476.05	FPWCSGSGKS
TCGA-05-4390-01	PNP	p.G140C	HLA-A*33:03	108.76	CFSGQNPLR
TCGA-05-4390-01	PRKCH	p.H211R	HLA-A*30:01	67.85	VVRKRCHHLI
TCGA-05-4390-01	NRXN3	p.R188M	HLA-A*30:01	55.34	SMRTPFTASG
TCGA-05-4390-01	SERPINA5	p.G335V	HLA-A*02:06	55.79	SVISNHSNIQV
TCGA-05-4390-01	RYR3	p.L2948M	HLA-B*15:02	114.41	TVMKSGSEM
TCGA-05-4390-01	SPTBN5	p.R1263W	HLA-B*58:01	130.14	QLQSIQAQWTW
TCGA-05-4390-01	TP53BP1	p.Q231L	HLA-B*40:01	54.89	NEDIPIAEL
TCGA-05-4390-01	TRIM69	p.K148R	HLA-A*31:01	71.64	RLSVGQSR
TCGA-05-4390-01	TNFAIP8L3	p.C16R	HLA-A*31:01	27.98	STLVSTLR
TCGA-05-4390-01	MYO9A	p.R1370W	HLA-B*58:01	34.02	KISSSPKFDSW
TCGA-05-4390-01	MYH11	p.N1346K	HLA-B*58:01	152.22	KSLQDQLDEEM
TCGA-05-4390-01	GPRC5B	p.P370R	HLA-A*31:01	52.73	GSLGKRPSAR
TCGA-05-4390-01	GTF3C1	p.E350Q	HLA-B*40:01	184.52	QEVISKTVPPV
TCGA-05-4390-01	TRIM72	p.G177C	HLA-A*02:06	368.68	AVGEQLCKMRV
TCGA-05-4390-01	MYOCD	p.P599T	HLA-C*03:02	87.89	TACEAAQLQPL
TCGA-05-4390-01	BRIP1	p.S1237F	HLA-B*35:01	31.36	FPSKNKGMF
TCGA-05-4390-01	ZNF521	p.M897I	HLA-C*12:03	373.08	AAYTIETLL
TCGA-05-4390-01	DSG2	p.W51L	HLA-B*07:02	19.81	LVRQKRAL
TCGA-05-4390-01	MYO5B	p.G682R	HLA-A*31:01	82.9	RAVQQLRACR
TCGA-05-4390-01	MAPK4	p.D563H	HLA-A*31:01	20.49	KLGPQWCVHPR
TCGA-05-4390-01	NETO1	p.I352M	HLA-A*26:01	51.4	TVIGVTSCM
TCGA-05-4390-01	ZNF626	p.C117F	HLA-A*02:03	124.17	FISVDECKV
TCGA-05-4390-01	ZFP30	p.G161V	HLA-B*40:02	181.01	REKPYECV
TCGA-05-4390-01	ZNF234	p.H671Q	HLA-B*15:01	38.15	HQKIHAAGTFY
TCGA-05-4390-01	ZNF227	p.G330V	HLA-C*15:02	153.75	KSYRCDSCV
TCGA-05-4390-01	PGLYRP1	p.L50M	HLA-B*35:01	89.67	LASECAQHM
TCGA-05-4390-01	KLK1	p.P129R	HLA-A*33:03	37.24	DLMLLRLTER
TCGA-05-4390-01	LAIR2	p.L9P	HLA-B*54:01	183.51	LPGLVLCLA
TCGA-05-4390-01	KIR3DL1	p.L360I	HLA-A*24:02	327.51	LFILLLFFLI
TCGA-05-4390-01	NLRP8	p.R55Q	HLA-A*02:06	35.75	QQFKQLLLTEL
TCGA-05-4390-01	NLRP5	p.V710G	HLA-A*02:03	492.54	FQEGWLPI
TCGA-05-4390-01	NLRP5	p.N843I	HLA-C*03:02	55.76	MANRNLRSLI
TCGA-05-4390-01	PEG3	p.L234F	HLA-C*03:03	141.95	FAEDRKPHNTI
TCGA-05-4390-01	ZSCAN22	p.G191V	HLA-B*40:02	58.08	SERSGLSV
TCGA-05-4390-01	RRM2	p.I324V	HLA-A*02:06	284.3	CTLMKQYV
TCGA-05-4390-01	CAD	p.V1123L	HLA-C*03:03	185.36	AAAVSKEHPL
TCGA-05-4390-01	BIRC6	p.R2890L	HLA-A*02:03	25.76	ALACFGGLFA
TCGA-05-4390-01	SIX2	p.G25V	HLA-B*40:01	246.59	CEVLQQGVNI
TCGA-05-4390-01	ZNF638	p.S502I	HLA-B*07:02	141.56	RSRRSSSI
TCGA-05-4390-01	ALMS1	p.D704Y	HLA-C*03:03	202.68	SADQKTGTATV
TCGA-05-4390-01	CTNNA2	p.E693Q	HLA-A*30:01	392.86	IFHQQKSK
TCGA-05-4390-01	SNRNP200	p.D1698Y	HLA-B*35:01	109.06	HANRPLQDY
TCGA-05-4390-01	ST6GAL2	p.S200F	HLA-A*31:01	163.25	RLYSSMFRAFL
TCGA-05-4390-01	EDAR	p.C116Y	HLA-A*24:02	24.95	PYLPGYYML
TCGA-05-4390-01	CCDC93	p.Q498E	HLA-B*40:01	35.66	YEKRFIEL
TCGA-05-4390-01	MYO7B	p.L86P	HLA-A*30:01	67.15	MVHNLHPLPAA
TCGA-05-4390-01	TANC1	p.Y299F	HLA-C*03:04	96.98	SSAGDGPVPF
TCGA-05-4390-01	BAZ2B	p.P701S	HLA-C*03:02	353.53	ASGSAPAAL
TCGA-05-4390-01	STK39	p.G249C	HLA-A*30:01	262.35	QVRCYDFKA
TCGA-05-4390-01	TTN	p.G16644V	HLA-A*26:01	385.32	DVGSPITNY
TCGA-05-4390-01	TTN	p.V9826L	HLA-B*07:02	128.28	VPEEKVPL
TCGA-05-4390-01	MAP2	p.S429C	HLA-A*02:06	488.12	FTPCGQEPIL
TCGA-05-4390-01	MRPL44	p.G262D	HLA-C*03:03	294.6	QSDGTTALPL
TCGA-05-4390-01	C20orf117	p.Q372P	HLA-B*07:02	38.75	CPSTRPML
TCGA-05-4390-01	SLC12A5	p.A970V	HLA-A*02:03	296.55	SIRRKNPV
TCGA-05-4390-01	GTPBP5	p.Q402L	HLA-B*40:01	20.83	AEAELGQGRL
TCGA-05-4390-01	NCAM2	p.R568S	HLA-A*11:01	85.83	ISVAAVNGK
TCGA-05-4390-01	SIM2	p.V313A	HLA-A*11:01	348.87	AVHNSRSSR
TCGA-05-4390-01	RRP1B	p.I340V	HLA-C*03:02	298.37	GSSVSQLSF
TCGA-05-4390-01	CRYBB2	p.A179D	HLA-C*08:01	396.48	FGDPHPQVQSV
TCGA-05-4390-01	ITPR1	p.P320S	HLA-C*12:02	187.7	LAAEVDSDF
TCGA-05-4390-01	CACNA2D3	p.R399L	HLA-A*02:06	18.21	RIFTYLIGL
TCGA-05-4390-01	ZPLD1	p.C26S	HLA-C*03:02	123.03	YNSDANLHSRF
TCGA-05-4390-01	CCDC80	p.G31V	HLA-B*07:02	59.41	RVSHGGRKVPL
TCGA-05-4390-01	PARP14	p.V1692F	HLA-C*14:02	354.6	HFNRNGFNRSY
TCGA-05-4390-01	CCDC14	p.S689Y	HLA-B*35:01	9.08	DPAPAHTY
TCGA-05-4390-01	PLXND1	p.S853R	HLA-A*31:01	82.7	VYNCAMGR
TCGA-05-4390-01	CHST2	p.V429E	HLA-B*40:01	384.94	LEGDPVKTL
TCGA-05-4390-01	SAMD7	p.Q12L	HLA-B*07:02	202.09	GPDNPTDPL
TCGA-05-4390-01	EPHB3	p.R179L	HLA-A*03:01	29.08	VLSFGPLSK
TCGA-05-4390-01	LRRC15	p.E513I	HLA-B*40:01	109.79	TELTSPVRL
TCGA-05-4390-01	RNF212	p.T248I	HLA-A*26:01	81.29	ELINSKTLPIY
TCGA-05-4390-01	HS3ST1	p.P121L	HLA-A*02:03	4.99	TLAYFTSPKV
TCGA-05-4390-01	UBA6	p.S36C	HLA-B*07:02	492.62	LPIMSTAC
TCGA-05-4390-01	UGT2B15	p.D452N	HLA-C*06:02	289.95	SRIHHNQPM
TCGA-05-4390-01	IGJ	p.A22P	HLA-B*07:02	91.22	KPQEDERIVL
TCGA-05-4390-01	AFP	p.Q341R	HLA-A*31:01	20.98	RFLGDRDFNR
TCGA-05-4390-01	NHEDC1	p.K37N	HLA-C*03:04	113.83	TAHEETNTV
TCGA-05-4390-01	TRPC3	p.A193V	HLA-C*12:03	439.97	KGYVRIVEV
TCGA-05-4390-01	PRMT10	p.R314G	HLA-A*30:01	25.56	IGRHHRVGIK
TCGA-05-4390-01	FSTL5	p.Q555H	HLA-C*12:03	230.9	KSHDHVWVL
TCGA-05-4390-01	FBXL7	p.C196S	HLA-A*31:01	128.29	GSRRLTDR
TCGA-05-4390-01	FAM169A	p.K151T	HLA-A*02:06	20.64	KTGEAIGFYSV
TCGA-05-4390-01	NUDT12	p.G69V	HLA-A*11:01	25.38	KVCDRSIVNK
TCGA-05-4390-01	FBN2	p.R1021L	HLA-B*07:02	37.92	HPVPGKFL
TCGA-05-4390-01	ISOC1	p.Q123L	HLA-A*03:01	129.01	MLERFRPAIK
TCGA-05-4390-01	PCDHGA7	p.S173I	HLA-A*02:03	107.29	LIPNRHFSLAV
TCGA-05-4390-01	PCDHGB7	p.S243I	HLA-A*02:03	106.06	FIQDVYRVSL
TCGA-05-4390-01	DOCK2	p.A902D	HLA-B*40:02	134.92	ADFTYHHIQEI
TCGA-05-4390-01	ADAMTS2	p.Y834F	HLA-C*07:17	204.93	TRVSLTYKF
TCGA-05-4390-01	TAP2	p.Q581L	HLA-A*02:03	37.06	ALAAHADDFI
TCGA-05-4390-01	COL19A1	p.P312Q	HLA-B*40:02	456.85	GEQGENGLHGA
TCGA-05-4390-01	GPR126	p.A680P	HLA-B*07:02	84.32	LPLSVSSLL
TCGA-05-4390-01	T	p.V334L	HLA-C*03:04	144.47	PAHPSMLPL
TCGA-05-4390-01	DDC	p.Y79F	HLA-C*14:02	99.85	HWHSPYFFAF
TCGA-05-4390-01	ZNF107	p.I22V	HLA-A*30:01	314.2	NVKDSFQK
TCGA-05-4390-01	PCLO	p.G3380V	HLA-C*03:03	166	YTVQSDVV
TCGA-05-4390-01	ABCB1	p.I1186T	HLA-B*07:02	267.38	KQRIATARAL
TCGA-05-4390-01	C7orf63	p.S183C	HLA-A*31:01	422.05	YQQACSSYK
TCGA-05-4390-01	PON3	p.H284Y	HLA-C*14:02	43.95	CYPNPMKLL
TCGA-05-4390-01	CUX1	p.D448V	HLA-B*40:02	26.4	RELIARLEQV
TCGA-05-4390-01	RELN	p.2713_2714FH>LD	HLA-A*02:06	134.2	SVNEHWLL
TCGA-05-4390-01	CDHR3	p.G829R	HLA-A*30:01	149.28	RMGSLRSA
TCGA-05-4390-01	LAMB4	p.Q1592K	HLA-A*02:01	122.57	KLTANITKI
TCGA-05-4390-01	WNT16	p.Q79H	HLA-A*33:03	380.12	GIHECGSQFR
TCGA-05-4390-01	DGKI	p.R208M	HLA-C*03:02	13.84	FAKSALRM
TCGA-05-4390-01	C7orf34	p.T105K	HLA-B*58:01	95.36	KAAVHKHSF
TCGA-05-4390-01	SSPO	p.C1216W	HLA-B*58:01	14.28	GALLQPLFTLW
TCGA-05-4390-01	ABP1	p.T68S	HLA-A*02:01	428.36	SVFLIEMLL
TCGA-05-4390-01	PTPRN2	p.R81L	HLA-B*40:01	7.72	YEVSPVALQL
TCGA-05-4390-01	JPH1	p.K351I	HLA-A*02:03	107.85	QLIPIRHTI
TCGA-05-4390-01	ZFPM2	p.G600V	HLA-B*54:01	57.82	MPEALSPNTV
TCGA-05-4390-01	CSMD3	p.P835T	HLA-C*15:02	235.11	CTDPGIPI
TCGA-05-4390-01	ENPP2	p.S395Y	HLA-B*15:18	184	YKFSNNAKY
TCGA-05-4390-01	BAI1	p.W1150L	HLA-A*02:03	29.73	TLMSAVLAVT
TCGA-05-4390-01	LINGO2	p.M381R	HLA-A*31:01	84.81	LQFGGQQPR
TCGA-05-4390-01	ALDH1B1	p.K129N	HLA-C*03:02	214.61	TLDNGNPF
TCGA-05-4390-01	CDK20	p.A54S	HLA-B*15:02	479.01	SLQEMEDNQY
TCGA-05-4390-01	MXRA5	p.R2668P	HLA-B*35:01	80.44	GPFSWTLPNGM
TCGA-05-4390-01	GRPR	p.D14E	HLA-B*40:02	64.89	VEHFMHCNI
TCGA-05-4390-01	RP2	p.G163V	HLA-B*15:01	132.02	FQFKDAVL
TCGA-05-4390-01	SHROOM4	p.P691T	HLA-C*15:02	317.92	RTGQSSLGL
TCGA-05-4390-01	MED12	p.H769N	HLA-A*31:01	499.14	RNAIKKITK
TCGA-05-4390-01	NLGN3	p.L819M	HLA-B*15:02	117.61	FAAGFNSTGM
TCGA-05-4390-01	PCDH19	p.R841S	HLA-A*01:01	58.62	NTSNTSANHIY
TCGA-05-4390-01	ARMCX2	p.A511E	HLA-B*40:02	45.66	IENFFRLL
TCGA-05-4390-01	COL4A6	p.V1580E	HLA-B*40:01	53.55	AEHSQDITI
TCGA-05-4390-01	PLS3	p.E43Q	HLA-B*15:01	46.19	KQANMPLPGY
TCGA-05-4390-01	THOC2	p.Q46K	HLA-A*11:01	44.29	SSTYRDFK
TCGA-05-4390-01	FGF13	p.A39V	HLA-A*02:01	87.12	MLRQDSIQSV
TCGA-05-4390-01	GABRQ	p.S455Y	HLA-B*35:01	27.13	ESLSDLPY
TCGA-05-4390-01	FLNA	p.I1971M	HLA-B*54:01	71.21	MPINISET
TCGA-05-4390-01	GAB3	p.P375Q	HLA-B*15:02	130.91	NLQCRFSPMY
TCGA-05-4390-01	F8	p.P2319R	HLA-B*07:02	120.78	DPRLLTRYL
TCGA-05-4390-01	F8	p.S128F	HLA-B*15:02	122.65	KAFEGAEY
TCGA-05-4395-01	KAZ	p.S411I	HLA-A*02:03	49.81	GLFDDSDI
TCGA-05-4395-01	GJB4	p.Q241K	HLA-A*11:01	346.94	DTCPPYVLSK
TCGA-05-4395-01	PODN	p.V99L	HLA-B*40:01	72.75	EENEFAEEEPL
TCGA-05-4395-01	GBP6	p.K33N	HLA-B*40:01	121.14	LENISQPVVVV
TCGA-05-4395-01	SLC6A17	p.A41V	HLA-A*02:03	261.27	SVLNVVGEA
TCGA-05-4395-01	BCAN	p.D682Y	HLA-A*02:06	249.67	YGGDLCYV
TCGA-05-4395-01	NUF2	p.K361M	HLA-A*02:03	152.29	KLATAQFKINM
TCGA-05-4395-01	HHAT	p.A485V	HLA-A*02:01	230.77	IVWAQTYA
TCGA-05-4395-01	FBXO18	p.S431F	HLA-C*03:02	120.2	FVWPGKKTI
TCGA-05-4395-01	PDCD11	p.E1124Q	HLA-A*02:06	22.88	SQLEDGHTAL
TCGA-05-4395-01	NRAP	p.E81Q	HLA-A*30:01	241.85	RTFPQAISGIH
TCGA-05-4395-01	BTBD16	p.G78V	HLA-A*30:01	252.5	KNKDIQSVEA
TCGA-05-4395-01	FOXI2	p.D179N	HLA-B*35:01	187.99	NPNCEKMF
TCGA-05-4395-01	CD6	p.H557Y	HLA-C*14:02	239.04	YYPRSNSESST
TCGA-05-4395-01	CARNS1	p.R686W	HLA-A*02:01	24.81	KLTGAGPWLI
TCGA-05-4395-01	UBE4A	p.S590F	HLA-B*15:01	8.27	LQNCLNLQVF
TCGA-05-4395-01	KRAS	p.G12V	HLA-A*02:06	98.51	LVVVGAVGV
TCGA-05-4395-01	ITPR2	p.G1388E	HLA-B*40:01	403.34	TEEKNVYTEI
TCGA-05-4395-01	GLS2	p.R20G	HLA-B*58:01	452.25	GSHCGGGGW
TCGA-05-4395-01	ATP5B	p.E252K	HLA-A*30:01	18.48	MIKSGVINLK
TCGA-05-4395-01	PRIM1	p.D232N	HLA-C*14:02	160.09	YALVNQNIL
TCGA-05-4395-01	PTPRB	p.P210H	HLA-A*31:01	22.69	HQSAHDWNYR
TCGA-05-4395-01	UHRF1BP1L	p.P1054S	HLA-B*40:01	32.75	SEAASLSENL
TCGA-05-4395-01	C12orf42	p.V109D	HLA-C*08:01	261.41	YIDPRCSVSTV
TCGA-05-4395-01	SLC41A2	p.L130F	HLA-B*44:03	111.29	RETSETTAMF
TCGA-05-4395-01	ISCU	p.E81K	HLA-A*30:01	148.66	VMKLQIQVDK
TCGA-05-4395-01	MED13L	p.A1819V	HLA-A*02:03	131.54	ELGETFGEV
TCGA-05-4395-01	MLXIP	p.I841M	HLA-A*30:01	134.67	IIMKPLFESFK
TCGA-05-4395-01	POLE	p.K983N	HLA-C*03:02	110.76	LINIFQSSVF
TCGA-05-4395-01	CTAGE5	p.H586Y	HLA-B*35:01	127.15	ESSCDRLTDPY
TCGA-05-4395-01	SETD3	p.R265L	HLA-A*02:01	49.94	SLVTLALIPL
TCGA-05-4395-01	AHNAK2	p.F3478L	HLA-A*02:03	119.75	KLKMPSFGVSA
TCGA-05-4395-01	DLL4	p.Q35R	HLA-A*11:01	104.9	GVFQLQLR
TCGA-05-4395-01	TMED3	p.A92S	HLA-B*58:01	282.21	RSEVKGVYQF
TCGA-05-4395-01	NTRK3	p.S309I	HLA-C*14:02	32.99	VYYPPRVVI
TCGA-05-4395-01	USP7	p.R829S	HLA-B*15:01	110.06	FQVAKTVAQSL
TCGA-05-4395-01	ACSM5	p.S185Y	HLA-B*35:01	4.66	DAISAECPY
TCGA-05-4395-01	ADAMTS18	p.G219V	HLA-B*35:01	81.88	YPVSGRNYPG
TCGA-05-4395-01	TP53	p.C176Y	HLA-A*01:01	94.1	MTEVVRRY
TCGA-05-4395-01	ZNF624	p.I381V	HLA-A*30:01	373.45	CARLNQHQRV
TCGA-05-4395-01	EPN2	p.G394W	HLA-B*58:01	66.96	KPAASIDPWW
TCGA-05-4395-01	MSL1	p.V274I	HLA-A*02:06	213.54	LAIPSWRDHSV
TCGA-05-4395-01	BPTF	p.E234D	HLA-B*35:01	405.16	FPKSSDDL
TCGA-05-4395-01	LAMA3	p.Q1839P	HLA-C*12:02	322.46	ATMGEPLRLV
TCGA-05-4395-01	SETBP1	p.I923N	HLA-A*30:01	460.77	HGHRQKHLNV
TCGA-05-4395-01	STK11	p.G56W	HLA-A*24:02	19.15	KYLMGDLLW
TCGA-05-4395-01	HNRNPM	p.R449L	HLA-C*03:02	11.5	LVMDRMGSVEL
TCGA-05-4395-01	KEAP1	p.D479G	HLA-A*11:01	397.62	AVGGFGGTNR
TCGA-05-4395-01	CLEC17A	p.T272I	HLA-A*24:02	31.61	CYYFSPSI
TCGA-05-4395-01	POU2F2	p.I215M	HLA-C*03:02	87.31	FARTFKQRRM
TCGA-05-4395-01	NBAS	p.M1141V	HLA-C*03:02	400.28	NIHLAGQVM
TCGA-05-4395-01	CSRNP3	p.T49P	HLA-A*30:01	253.28	STSSHFPPS
TCGA-05-4395-01	LRP2	p.Q162E	HLA-B*40:02	417.74	SEKCDWKV
TCGA-05-4395-01	TRIP12	p.S618L	HLA-A*02:03	7.77	KLVESTCLCFA
TCGA-05-4395-01	NEU4	p.A104T	HLA-A*02:06	367.04	ITVLGHTPEA
TCGA-05-4395-01	UQCC	p.K288Q	HLA-B*15:01	137.25	LQPHSPTY
TCGA-05-4395-01	COL6A2	p.I715M	HLA-C*03:02	75.45	SALKFAYDRLM
TCGA-05-4395-01	DEPDC5	p.R1528L	HLA-A*02:01	110.99	MLTKTWLSSA
TCGA-05-4395-01	SYN3	p.G174W	HLA-A*02:01	38.68	ALWEDYRSLVI
TCGA-05-4395-01	PIM3	p.D305N	HLA-B*07:02	252.12	VPESCNLRL
TCGA-05-4395-01	GRM7	p.R626G	HLA-A*02:06	271.73	RASGGELSYV
TCGA-05-4395-01	OSBPL10	p.Q205H	HLA-A*30:01	325.63	CSHRHLSVGA
TCGA-05-4395-01	CD47	p.D64H	HLA-B*15:18	171.6	WKFKGRHIY
TCGA-05-4395-01	TNK2	p.V155L	HLA-A*02:03	60.37	SLAVKCLKPDV
TCGA-05-4395-01	C4orf3	p.R18Q	HLA-B*15:01	293.21	GLRERQGF
TCGA-05-4395-01	USP38	p.P324L	HLA-A*02:03	11.07	FLLVRPGALAV
TCGA-05-4395-01	PLEKHG4B	p.S1209L	HLA-C*03:02	179.74	SSSQSSSILGL
TCGA-05-4395-01	FBXL7	p.V219F	HLA-B*40:06	110.1	LEFSGCYNI
TCGA-05-4395-01	C7	p.N754Y	HLA-B*15:01	201.35	VLHCQGRY
TCGA-05-4395-01	VCAN	p.D131Y	HLA-C*15:02	151.92	ASDAGLYRCYV
TCGA-05-4395-01	VCAN	p.V1574E	HLA-B*44:03	273.81	EEEKSTSVTY
TCGA-05-4395-01	PPARGC1B	p.G690V	HLA-A*02:01	46.48	FVDHDYCQV
TCGA-05-4395-01	ATP10B	p.T943K	HLA-A*11:01	67.21	QTDTVYTINK
TCGA-05-4395-01	ADAMTS2	p.S829L	HLA-A*02:01	23.97	VLLTYKYMI
TCGA-05-4395-01	PDE10A	p.G470V	HLA-B*40:02	75.84	IELFHFDIV
TCGA-05-4395-01	SDK1	p.E1243K	HLA-B*15:02	174.91	ELKEWMEY
TCGA-05-4395-01	AKR1B15	p.R98L	HLA-A*02:03	16.24	MLEDLFIVSKV
TCGA-05-4395-01	CSMD1	p.P1659T	HLA-A*02:03	200.16	CLYSITVT
TCGA-05-4395-01	DLC1	p.R866C	HLA-A*31:01	114.44	RCNSSSSMSSR
TCGA-05-4395-01	DOCK5	p.K583E	HLA-B*40:02	42.1	AEFYLTLPGT
TCGA-05-4395-01	TEX15	p.E448D	HLA-A*02:06	219.93	YVDDRGQDHNL
TCGA-05-4395-01	HTRA4	p.G12V	HLA-C*07:17	224.66	LRTAGLVRCL
TCGA-05-4395-01	RUNX1T1	p.T462K	HLA-A*11:01	71.48	AVNEVKRQAMK
TCGA-05-4395-01	ZNF623	p.I329F	HLA-C*12:03	212.79	KAFFRSSKLI
TCGA-05-4395-01	C9orf30	p.N268S	HLA-B*15:01	255.76	VSSFSRPF
TCGA-05-4395-01	SVEP1	p.C1730F	HLA-B*15:01	128.59	LLGDSRMFF
TCGA-05-4395-01	STXBP1	p.D238H	HLA-B*07:02	15.27	HPSSPVLHEL
TCGA-05-4395-01	MXRA5	p.S548F	HLA-B*15:01	50.81	RIKSMEPF
TCGA-05-4395-01	RBM10	p.W658Y	HLA-B*07:02	113.98	CPQSQQTKRKL
TCGA-05-4395-01	GLOD5	p.E112Q	HLA-A*11:01	201.54	LQEMIQHLK
TCGA-05-4395-01	NRK	p.E915K	HLA-A*11:01	69.97	LTPAPVIQPPK
TCGA-05-4396-01	KPNA6	p.P527S	HLA-B*40:02	57.9	SEAPMEGFQL
TCGA-05-4396-01	HIVEP3	p.Q1934R	HLA-A*30:01	41.96	SSRSMPGLPWL
TCGA-05-4396-01	FGGY	p.Q6L	HLA-A*02:03	445.79	ELKPERYYVGV
TCGA-05-4396-01	PRCC	p.K250R	HLA-A*33:03	81.75	SAIKAAAR
TCGA-05-4396-01	SELP	p.N127S	HLA-C*15:02	117.03	RSNEDCVEIYI
TCGA-05-4396-01	TNN	p.S921F	HLA-A*24:02	4.55	KYMVRYTF
TCGA-05-4396-01	ASTN1	p.D135Y	HLA-B*07:02	185.3	APSLPGQYPT
TCGA-05-4396-01	ELF3	p.D74V	HLA-A*02:06	60.1	LVWISYQV
TCGA-05-4396-01	LRRN2	p.P689H	HLA-A*03:01	85.36	VLHWNPGRK
TCGA-05-4396-01	RYR2	p.G2135V	HLA-A*02:01	46.28	SLLSVRMV
TCGA-05-4396-01	RYR2	p.P2969H	HLA-A*03:01	87.29	VLHLIDQYFK
TCGA-05-4396-01	CARNS1	p.D710V	HLA-A*02:06	169.3	VVLLLAAVMV
TCGA-05-4396-01	POLE	p.E1424D	HLA-C*12:02	332.39	LSAPDIDGVY
TCGA-05-4396-01	TARSL2	p.E53V	HLA-A*30:01	240.85	RVVAQLRA
TCGA-05-4396-01	CD2BP2	p.Q114H	HLA-A*31:01	166.57	NYFLNRDAHIR
TCGA-05-4396-01	SRCAP	p.R1115L	HLA-B*07:02	30.91	KPTPPAPVL
TCGA-05-4396-01	KCNG2	p.G284E	HLA-B*40:02	15.88	AELVLRLLRAL
TCGA-05-4396-01	HJURP	p.Q317H	HLA-A*30:01	439.49	GARRSHRSS
TCGA-05-4396-01	TSHZ2	p.A697T	HLA-C*15:02	496.99	STLQSVLNNHL
TCGA-05-4396-01	ZNF621	p.V368F	HLA-B*58:01	36.81	CSSPAIPPF
TCGA-05-4396-01	PCCB	p.R67S	HLA-C*12:02	316.87	LTASERISLL
TCGA-05-4396-01	HOPX	p.Q53L	HLA-A*33:03	335.97	KLRLAKWRR
TCGA-05-4396-01	FBXO4	p.S321P	HLA-B*07:02	17.03	SPGRPLLVL
TCGA-05-4396-01	DOCK2	p.P828T	HLA-A*30:01	223.27	TVKLQKQK
TCGA-05-4396-01	ZNF454	p.R312K	HLA-A*11:01	368.23	NICEKAFVCK
TCGA-05-4396-01	C7orf63	p.L664F	HLA-B*58:01	122.81	QTAASLLIKF
TCGA-05-4396-01	MGAM	p.G1755W	HLA-A*24:02	144.21	GWLFWDDWQSI
TCGA-05-4396-01	Unknown	p.Q18E	HLA-B*40:01	377.87	TEEEWDMM
TCGA-05-4396-01	NLGN4X	p.Q292H	HLA-B*55:02	103.62	HPAKYTRILA
TCGA-05-4396-01	USP9X	p.W775L	HLA-B*40:01	43.69	LELIGLDYLL
TCGA-05-4396-01	FAM123B	p.G435V	HLA-A*02:03	15.26	HVYMLLDPV
TCGA-05-4396-01	KIAA2022	p.G1240F	HLA-A*31:01	27.97	KMQIHWPWGK
TCGA-05-4396-01	STAG2	p.L997F	HLA-C*07:17	77.78	FAFLDILSEF
TCGA-05-4396-01	ODZ1	p.Q1606E	HLA-B*40:01	27.46	GEVYWLTI
TCGA-05-4396-01	GABRQ	p.E227K	HLA-A*02:03	84.22	KLHIPQFTFL
TCGA-05-4398-01	AJAP1	p.T348K	HLA-A*11:01	33.85	RVPSSLDIFK
TCGA-05-4398-01	TNFRSF1B	p.K142M	HLA-A*31:01	6.85	RMCRPGFGVAR
TCGA-05-4398-01	PADI1	p.P653H	HLA-B*07:02	338.68	NVRRKHFPF
TCGA-05-4398-01	LUZP1	p.H1020Y	HLA-A*26:01	15.71	DTITVAAWNY
TCGA-05-4398-01	DHDDS	p.I202F	HLA-C*03:02	178.2	FLIRTSGEV
TCGA-05-4398-01	SNIP1	p.E37V	HLA-A*11:01	121.1	VVAPPAHRR
TCGA-05-4398-01	IFI44	p.T215R	HLA-A*33:03	24.31	SVFQGHVR
TCGA-05-4398-01	ANKRD35	p.T382I	HLA-B*40:02	227.74	KDLLAESI
TCGA-05-4398-01	BCAN	p.D243Y	HLA-A*02:03	387.06	GVVDPYDLYDV
TCGA-05-4398-01	ATP2B4	p.Q1028H	HLA-A*02:06	335.64	LSLSHWLWCL
TCGA-05-4398-01	KCNK2	p.Q85K	HLA-A*11:01	232.63	GATVFKALEK
TCGA-05-4398-01	USH2A	p.G3414S	HLA-A*30:01	207.36	CSRCDFNFTSH
TCGA-05-4398-01	ACTN2	p.W47R	HLA-A*31:01	51.66	QQRKTFTAR
TCGA-05-4398-01	RYR2	p.G4134C	HLA-A*02:06	184.72	FQPFLCRI
TCGA-05-4398-01	C10orf72	p.A73S	HLA-A*11:01	351.38	ESLMVKMTK
TCGA-05-4398-01	BICC1	p.G866V	HLA-A*02:03	60.44	CISSLTGSNV
TCGA-05-4398-01	NRG3	p.P508S	HLA-B*15:01	249.03	GGIVGSAY
TCGA-05-4398-01	CALY	p.R155S	HLA-A*30:01	118.71	SSKHGTETPAA
TCGA-05-4398-01	RRM1	p.N160H	HLA-A*33:03	389.65	LLKIHGKVAER
TCGA-05-4398-01	TEAD1	p.K68N	HLA-A*33:03	464.17	RYIKLRTGNTR
TCGA-05-4398-01	GLYATL1	p.Y32H	HLA-B*15:18	321.61	VHHINHGNPF
TCGA-05-4398-01	RAD9A	p.Q111H	HLA-A*30:01	301.51	SSRLVVHLHC
TCGA-05-4398-01	CNTN5	p.P762A	HLA-A*30:01	32.99	ASRMIRTNEAV
TCGA-05-4398-01	NTM	p.P222L	HLA-A*02:06	36.36	YLPYISEA
TCGA-05-4398-01	LEPREL2	p.R296L	HLA-A*31:01	375.22	WIQVLQCRLR
TCGA-05-4398-01	TMTC1	p.Q438K	HLA-A*30:01	27.61	YQRALQLHPK
TCGA-05-4398-01	SLC2A13	p.W553L	HLA-A*02:01	84.26	NLIFNVLVSL
TCGA-05-4398-01	LRP1	p.N1575Y	HLA-B*15:02	66.09	HLMKLHKDY
TCGA-05-4398-01	SRGAP1	p.M319T	HLA-A*01:01	263.66	FTEMYPAAF
TCGA-05-4398-01	BEST3	p.R397W	HLA-B*58:01	23.04	HSMIRRVKW
TCGA-05-4398-01	SLC5A8	p.D307Y	HLA-A*03:01	45.26	ALYSRYHY
TCGA-05-4398-01	F10	p.P422L	HLA-A*30:01	41.7	GLHVTRFK
TCGA-05-4398-01	FRMD6	p.R380L	HLA-A*30:01	113.3	KLLSRHSTA
TCGA-05-4398-01	C14orf145	p.E801D	HLA-C*12:02	309.41	ISIEEDHLRRM
TCGA-05-4398-01	HERC2	p.Y4630C	HLA-A*30:01	440.47	CVRLAINY
TCGA-05-4398-01	SHF	p.G73R	HLA-A*31:01	97.36	ISSSPQPVANR
TCGA-05-4398-01	MSLN	p.E158V	HLA-A*02:01	55.95	LLPRGAPV
TCGA-05-4398-01	PKMYT1	p.A152S	HLA-C*15:02	470.66	RSRKLAEV
TCGA-05-4398-01	TMEM186	p.M211L	HLA-A*24:02	227.09	RFTQVFGVHQL
TCGA-05-4398-01	NOD2	p.G277V	HLA-A*02:06	73.83	LVLEELFST
TCGA-05-4398-01	TP53	p.G105D	HLA-C*08:01	112.86	YQDSYGFRL
TCGA-05-4398-01	MYH3	p.V102M	HLA-A*33:03	97.18	MLYNLKDR
TCGA-05-4398-01	DNAH9	p.Q478H	HLA-B*35:01	277.91	HVQQMHEEF
TCGA-05-4398-01	CASKIN2	p.G60C	HLA-A*02:01	367.66	ALHHAALGCSL
TCGA-05-4398-01	ENPP7	p.H79Q	HLA-A*11:01	83	CQFTLVTGK
TCGA-05-4398-01	SLC14A1	p.L148P	HLA-B*07:02	168.35	LPPVCAMSM
TCGA-05-4398-01	SERPINB3	p.R276S	HLA-A*02:03	219.38	NMSETRVDLHL
TCGA-05-4398-01	NETO1	p.A235S	HLA-C*15:02	496.71	VSVYDGSSSV
TCGA-05-4398-01	PNPLA6	p.Q1248H	HLA-A*31:01	334.96	QIYDVGYHYGK
TCGA-05-4398-01	MUC16	p.L12891I	HLA-B*15:01	328.43	VLQGLIGPM
TCGA-05-4398-01	MUC16	p.V11743M	HLA-B*07:02	231.64	SPGAPEMM
TCGA-05-4398-01	EMR3	p.L601H	HLA-C*03:02	322.41	LVYCLHSQQV
TCGA-05-4398-01	SLC1A6	p.T114S	HLA-A*30:01	216.53	SGMASLDNK
TCGA-05-4398-01	CILP2	p.G843R	HLA-A*33:03	142.78	YLDRLRYRR
TCGA-05-4398-01	CD22	p.P242T	HLA-A*11:01	284.98	HTTKLEIK
TCGA-05-4398-01	PSG3	p.H388Y	HLA-B*35:01	27.82	IPQITTKY
TCGA-05-4398-01	SIGLEC9	p.I181T	HLA-C*12:02	400.66	ISWTGTSVSPL
TCGA-05-4398-01	TSSC1	p.D50Y	HLA-A*02:01	229.37	HIIDFDYENNI
TCGA-05-4398-01	SDC1	p.Y299F	HLA-B*07:02	258.56	EPKQANGGAF
TCGA-05-4398-01	SPTBN1	p.R425L	HLA-A*31:01	81.08	ALRFDRKAAMR
TCGA-05-4398-01	HK2	p.R912L	HLA-C*03:04	76.43	TAVACRIL
TCGA-05-4398-01	MYO7B	p.D345E	HLA-B*44:03	47.98	SEVMETPAF
TCGA-05-4398-01	ZEB2	p.P815N	HLA-C*03:02	8.25	FSSEELQAEF
TCGA-05-4398-01	FAP	p.C305F	HLA-A*02:01	41.82	FLQWLKRV
TCGA-05-4398-01	MFSD6	p.M588I	HLA-A*02:03	275.83	GLGRGCGAI
TCGA-05-4398-01	TNS1	p.H571Y	HLA-B*44:03	33.97	YESASRAGPAY
TCGA-05-4398-01	PAK7	p.S459T	HLA-A*02:01	425.29	KIGEGTTGI
TCGA-05-4398-01	MMP9	p.Q43H	HLA-A*26:01	250.5	HLAEEYLYRY
TCGA-05-4398-01	PLOD2	p.I317M	HLA-B*35:01	85.06	TPFLPRFLDM
TCGA-05-4398-01	NMD3	p.R109I	HLA-A*03:01	36.86	KILKVKLTIQK
TCGA-05-4398-01	PALLD	p.R596K	HLA-A*03:01	276.72	QVNNPELGLSK
TCGA-05-4398-01	CTNND2	p.L632M	HLA-C*03:04	83.94	IAMKNCGGIPA
TCGA-05-4398-01	FAM169A	p.P135T	HLA-C*03:02	86.63	ITFLCHSSTDY
TCGA-05-4398-01	AQPEP	p.L497V	HLA-A*02:03	85.55	KTSEIQEV
TCGA-05-4398-01	FBN2	p.P250T	HLA-A*02:06	399.18	RAWGHTCEM
TCGA-05-4398-01	DDX46	p.T524S	HLA-A*30:01	486.24	VTNLRRVSY
TCGA-05-4398-01	PCDHA10	p.L488M	HLA-A*02:06	145.24	NAMVSYSLV
TCGA-05-4398-01	PCDHA13	p.E317K	HLA-A*03:01	138.06	KLDFEEKKLYK
TCGA-05-4398-01	PCDHB4	p.F273L	HLA-A*02:01	61.57	NLGSVSYGL
TCGA-05-4398-01	PCDHB8	p.T627I	HLA-A*03:01	428.36	RIARLLSER
TCGA-05-4398-01	MAPK9	p.L98V	HLA-B*15:01	177.51	KTVEEFQDVY
TCGA-05-4398-01	SAMD3	p.F473L	HLA-A*02:01	13.51	ALAALVAAL
TCGA-05-4398-01	EYA4	p.G470C	HLA-A*33:03	251.49	NLCLPTCVR
TCGA-05-4398-01	CCDC28A	p.Q152H	HLA-A*31:01	243.66	KTKPHGGEGK
TCGA-05-4398-01	MTHFD1L	p.M953I	HLA-A*02:06	335.46	TMSTIPGL
TCGA-05-4398-01	SYNE1	p.D3368Y	HLA-A*30:01	47.48	KYMWASLLSA
TCGA-05-4398-01	ZDHHC14	p.P121S	HLA-A*02:03	386.44	VLSRATPDEAA
TCGA-05-4398-01	PRKAR1B	p.E247K	HLA-A*31:01	75.24	STLRKRKMYK
TCGA-05-4398-01	ABCB5	p.Q23H	HLA-B*15:01	436.13	YQRNGTAEEH
TCGA-05-4398-01	IGF2BP3	p.G215V	HLA-A*02:03	65.84	FVGAIIGKEV
TCGA-05-4398-01	BBS9	p.G433R	HLA-C*15:02	69.36	RTDLVPSV
TCGA-05-4398-01	SEMA3E	p.E254V	HLA-B*35:01	12.58	LVAENNAHAIY
TCGA-05-4398-01	SAMD9	p.V981L	HLA-B*40:01	73.15	IECGNYCGL
TCGA-05-4398-01	RELN	p.W3208L	HLA-C*15:02	261.22	SSSATQFRLI
TCGA-05-4398-01	DOCK4	p.Y61F	HLA-B*58:01	265.25	KGIFPSSF
TCGA-05-4398-01	C7orf58	p.K619M	HLA-B*35:01	170.42	TPKCLCMVHLY
TCGA-05-4398-01	PLXNA4	p.I1028M	HLA-B*35:01	165.47	MHQDLVFQY
TCGA-05-4398-01	ADAM28	p.G494V	HLA-A*33:03	59.07	NVFPCHHGK
TCGA-05-4398-01	DNAJC5B	p.A91E	HLA-A*02:03	16.84	SLGLYVGAV
TCGA-05-4398-01	CDH17	p.V58L	HLA-B*15:18	119.73	FQFKANPPAL
TCGA-05-4398-01	BAALC	p.T69K	HLA-A*30:01	103	RSKAPGGIPNP
TCGA-05-4398-01	RSPO2	p.P134Q	HLA-A*02:06	8.58	AQLEETMECV
TCGA-05-4398-01	COL14A1	p.G191V	HLA-A*02:03	87.07	NLVTAFDVV
TCGA-05-4398-01	CBWD6	p.E342K	HLA-A*11:01	97.65	GVHELCDLEK
TCGA-05-4398-01	PRUNE2	p.Q96E	HLA-B*40:01	136.87	HELNDEGKLSI
TCGA-05-4398-01	C9orf6	p.D105H	HLA-A*11:01	300.73	KIYCSHGEEY
TCGA-05-4398-01	LAMC3	p.L1541M	HLA-B*40:01	149.22	QEMQIQGF
TCGA-05-4398-01	SURF6	p.R306Q	HLA-A*02:06	85.23	RQWEKRTAGVV
TCGA-05-4398-01	ANAPC2	p.R496L	HLA-A*30:01	67.39	KAFIGHHQPA
TCGA-05-4398-01	GRPR	p.V268E	HLA-B*40:01	26.7	LEFVGLFAF
TCGA-05-4398-01	DMD	p.L402F	HLA-B*15:01	115.24	HQGRVGNILQF
TCGA-05-4398-01	WDR13	p.R253L	HLA-B*40:01	280.42	SEDGRCILEI
TCGA-05-4398-01	MAGEE1	p.S271F	HLA-B*35:01	37.6	TPGEGPSTF
TCGA-05-4398-01	PLXNB3	p.R1160L	HLA-B*07:02	11.11	APLSREGPAL
TCGA-05-4402-01	MYBPC3	p.E633G	HLA-A*31:01	132.17	MGVKIDFVPR
TCGA-05-4402-01	CLCN1	p.V299G	HLA-C*07:17	288.4	TYFAGRNYW
TCGA-05-4403-01	PTBP2	p.Q506P	HLA-B*35:01	11.88	IPALIDLHNY
TCGA-05-4403-01	CDC73	p.P89R	HLA-A*33:03	90.35	ENIPVVRRR
TCGA-05-4403-01	EHBP1L1	p.D1090N	HLA-C*14:02	144.16	YASLNPLNI
TCGA-05-4403-01	NCAPD3	p.G623V	HLA-A*02:06	53.45	VQIQKAWLRV
TCGA-05-4403-01	KRAS	p.G12C	HLA-A*02:01	98.34	KLVVVGACGV
TCGA-05-4403-01	MLL2	p.P1714S	HLA-C*03:04	43.4	SAAQAEVL
TCGA-05-4403-01	PACS2	p.D860Y	HLA-A*02:01	70.26	LIDGVECSYV
TCGA-05-4403-01	SCG3	p.L306Q	HLA-B*15:01	342	TQIDFVKMM
TCGA-05-4403-01	ITGA11	p.R31W	HLA-B*15:18	189.35	WVIPGSRTAF
TCGA-05-4403-01	SH2B1	p.G121C	HLA-B*07:02	455.93	CPSRSSEDL
TCGA-05-4403-01	MUC16	p.P1203A	HLA-B*35:01	120.14	LPSTTSLTA
TCGA-05-4403-01	NLRP12	p.E201K	HLA-A*30:01	270.07	PIKIETLFK
TCGA-05-4403-01	ZSCAN4	p.D354E	HLA-B*40:01	53.05	SELRVHQII
TCGA-05-4403-01	PREPL	p.M343V	HLA-A*02:01	180.47	MNWDLFFTV
TCGA-05-4403-01	CCDC148	p.H143R	HLA-A*33:03	50.23	DLKYRQHR
TCGA-05-4403-01	FAM124B	p.F146L	HLA-A*02:03	112.76	ILRVTLYCSL
TCGA-05-4403-01	TOX2	p.R15L	HLA-B*40:01	10.93	TEAVAGAFSL
TCGA-05-4403-01	ROBO2	p.D1125Y	HLA-B*44:03	457.98	LEDELEEY
TCGA-05-4403-01	GCLC	p.D177Y	HLA-A*11:01	49.08	ASKSLFFPY
TCGA-05-4403-01	C8orf41	p.R364G	HLA-A*31:01	65.87	AGNLPAFVNR
TCGA-05-4403-01	POLB	p.K27R	HLA-A*33:03	31.03	DMLTELANFER
TCGA-05-4403-01	UTP23	p.P202L	HLA-A*03:01	99.38	GLNPLSCLKKK
TCGA-05-4403-01	RANBP6	p.G746D	HLA-C*07:02	370.9	IRDPEYLAQM
TCGA-05-4403-01	RGAG1	p.D38H	HLA-A*30:01	45.43	RAHVQILHSHV
TCGA-05-4405-01	FAM132A	p.A275S	HLA-B*15:01	273.57	QAGQYSSVF
TCGA-05-4405-01	LRRC42	p.K40N	HLA-A*33:03	188.43	GVRSSLQNPR
TCGA-05-4405-01	ZZZ3	p.K281R	HLA-A*33:03	205.99	QVKLEDHR
TCGA-05-4405-01	DPYD	p.Y525C	HLA-A*02:01	473.69	PLFCTPIDLV
TCGA-05-4405-01	PPOX	p.P237S	HLA-B*15:01	71	SLRGGLEMF
TCGA-05-4405-01	C1orf26	p.T508M	HLA-A*31:01	187.6	CMDDRNLR
TCGA-05-4405-01	CNTN2	p.R813M	HLA-A*33:03	56.96	MVAPTKVWAK
TCGA-05-4405-01	CR1	p.G66V	HLA-A*33:03	113.64	IVTYLNYECR
TCGA-05-4405-01	RYR2	p.Q629K	HLA-A*30:01	105.72	HGVAVRSNK
TCGA-05-4405-01	HSPA14	p.V207G	HLA-A*01:01	319.77	LSGMEVNSGIY
TCGA-05-4405-01	FAM171A1	p.V597I	HLA-A*24:02	245.35	SYISQPLVV
TCGA-05-4405-01	EHF	p.V245L	HLA-C*14:02	152.86	VFRFLKSEAL
TCGA-05-4405-01	C11orf66	p.R108C	HLA-B*35:01	358.78	LPWSMCQTSS
TCGA-05-4405-01	IGSF9B	p.G1214C	HLA-A*33:03	326.69	RTCSPELAAR
TCGA-05-4405-01	PZP	p.S791P	HLA-C*14:02	199.82	TAPLRAFQPF
TCGA-05-4405-01	CLEC1A	p.L100F	HLA-B*15:01	65.21	RLGNTSQEF
TCGA-05-4405-01	ULK1	p.D713Y	HLA-B*07:02	41.44	YPGSTESL
TCGA-05-4405-01	SETDB2	p.K74N	HLA-C*03:02	260.93	TSIKGASQNEV
TCGA-05-4405-01	CHRNA7	p.R228L	HLA-C*03:02	130.73	VTFTVTMRL
TCGA-05-4405-01	MEIS2	p.H441Q	HLA-B*15:01	429.37	MQGGPPTHPGM
TCGA-05-4405-01	MEIS2	p.M439L	HLA-C*14:02	282.47	SHPHHPAMLM
TCGA-05-4405-01	SEMA6D	p.D104N	HLA-A*33:03	108.65	TWRSRQQNR
TCGA-05-4405-01	PKD1	p.E1929V	HLA-B*07:02	7.94	APRAPFLPQL
TCGA-05-4405-01	PKD1	p.E906D	HLA-C*03:02	329.61	WLSEGDHVV
TCGA-05-4405-01	RRN3	p.S640F	HLA-B*35:01	32.24	SPSSSVGF
TCGA-05-4405-01	UBFD1	p.K228N	HLA-A*11:01	225.21	GGNVRLTFK
TCGA-05-4405-01	ITGAE	p.P215H	HLA-A*33:03	468.28	GSIDHPDFQR
TCGA-05-4405-01	TP53	p.C277F	HLA-B*40:01	77.19	FEVRVCAF
TCGA-05-4405-01	TP53	p.R175H	HLA-A*31:01	463.54	RHCPHHER
TCGA-05-4405-01	SUPT6H	p.G540S	HLA-A*02:03	10.98	GLAKKFAYSRA
TCGA-05-4405-01	SGCA	p.L179M	HLA-C*12:03	73.3	SAMDRGGRV
TCGA-05-4405-01	WFIKKN2	p.S143G	HLA-A*24:02	52.63	LYLRLGRPHLL
TCGA-05-4405-01	SEPT14	p.P366S	HLA-A*02:01	34.48	YSWGIVEV
TCGA-05-4405-01	SDK2	p.R1054S	HLA-B*15:01	271.75	LSNEPDASSM
TCGA-05-4405-01	FDXR	p.P431L	HLA-A*02:01	131.98	LLLSGPRPGYA
TCGA-05-4405-01	FHOD3	p.L1110I	HLA-C*06:02	446.49	SYIEKVPEV
TCGA-05-4405-01	RNF152	p.R158Q	HLA-B*58:01	327.59	RQGVVKSSTW
TCGA-05-4405-01	VAV1	p.L221F	HLA-B*58:01	153.85	GSIQQHFF
TCGA-05-4405-01	MUC16	p.L11463M	HLA-B*35:01	219.82	SPGASKMLTSM
TCGA-05-4405-01	FARSA	p.R79L	HLA-C*03:02	29.23	IAREGSHEAL
TCGA-05-4405-01	CPAMD8	p.V911L	HLA-A*02:03	60.05	CLAPGEAEPI
TCGA-05-4405-01	CILP2	p.P539S	HLA-B*15:01	45.51	LSFDPRGAGVY
TCGA-05-4405-01	RYR1	p.E2513Q	HLA-B*15:01	158.13	IQNQDFLLHVL
TCGA-05-4405-01	ZSCAN1	p.G240V	HLA-B*40:02	157.84	AEGTVISSPKV
TCGA-05-4405-01	TTC7A	p.Q533H	HLA-C*03:03	216.4	HVILYVSLQL
TCGA-05-4405-01	STARD7	p.G169R	HLA-A*31:01	5.26	HLYQYRVFR
TCGA-05-4405-01	ST6GAL2	p.K6N	HLA-B*15:02	340.12	NQWRQRMLF
TCGA-05-4405-01	NXPH2	p.L84M	HLA-B*35:01	67.51	MANITEIQEPL
TCGA-05-4405-01	LRP1B	p.R1012T	HLA-C*03:02	332.43	FTCSSGRCI
TCGA-05-4405-01	COL5A2	p.G1083V	HLA-A*02:06	87.64	QVAPGTPGPV
TCGA-05-4405-01	DIS3L2	p.V434F	HLA-B*35:01	64.55	VAAERATSF
TCGA-05-4405-01	COL6A3	p.N847D	HLA-A*02:03	256.52	GSADLVGQFPV
TCGA-05-4405-01	SIRPA	p.A340V	HLA-B*40:01	110.58	VEHDGQPV
TCGA-05-4405-01	RASSF2	p.V52L	HLA-B*40:01	148.69	EEEDEFIL
TCGA-05-4405-01	YTHDF1	p.R390P	HLA-B*40:01	159.77	FEWNLKSGPV
TCGA-05-4405-01	JAM2	p.P164T	HLA-A*31:01	203.02	ATEYTWFK
TCGA-05-4405-01	TIAM1	p.K24Q	HLA-A*31:01	9.67	RQHTSRSLR
TCGA-05-4405-01	PI4KA	p.I154V	HLA-C*12:03	387.2	KVPPHSLRVL
TCGA-05-4405-01	TAB1	p.Q82E	HLA-B*40:01	38.03	AERLSAELLL
TCGA-05-4405-01	EFHB	p.H553R	HLA-A*31:01	9.46	RQRALIAAVRR
TCGA-05-4405-01	ZNF445	p.Y35C	HLA-A*31:01	218.44	CTPVQAAR
TCGA-05-4405-01	VPRBP	p.S197I	HLA-B*35:01	247.15	IPRKLSSEPL
TCGA-05-4405-01	ASB14	p.L326H	HLA-B*15:18	152.66	HHSGKVVRVM
TCGA-05-4405-01	PDZRN3	p.K1027N	HLA-A*11:01	151.06	MMNKRNKK
TCGA-05-4405-01	CPNE4	p.G220L	HLA-B*07:02	3.12	RPRPPAKVHSM
TCGA-05-4405-01	KIAA1109	p.E4684Q	HLA-B*15:01	117.27	HLQEPNIAF
TCGA-05-4405-01	PALLD	p.H929Y	HLA-C*07:17	214.2	YFLQAPGDLTV
TCGA-05-4405-01	FAT1	p.H3630R	HLA-A*31:01	69.82	KFTTVADITVR
TCGA-05-4405-01	CDH10	p.G754V	HLA-A*02:03	6.87	SLSSLESV
TCGA-05-4405-01	CDH6	p.R229K	HLA-A*11:01	285.49	TALLNMDRENK
TCGA-05-4405-01	RANBP3L	p.A392D	HLA-C*12:02	325.15	QASDQDTAYL
TCGA-05-4405-01	PCDHB16	p.P147T	HLA-A*02:06	20.3	STLGTEFPL
TCGA-05-4405-01	PCDHGB1	p.G359V	HLA-A*02:06	105.89	NQIPEDSDLV
TCGA-05-4405-01	ZNF76	p.R325H	HLA-B*35:01	145.83	HFTEYSSLY
TCGA-05-4405-01	TFAP2D	p.L359M	HLA-C*03:03	142.78	SPMGSSRPTPI
TCGA-05-4405-01	COL12A1	p.E311D	HLA-C*12:03	440.03	IQNDIISQV
TCGA-05-4405-01	UBE2CBP	p.K202M	HLA-A*33:03	20.37	MANTKVICKR
TCGA-05-4405-01	ENPP1	p.P907L	HLA-C*14:02	57.32	SFYQQRKEL
TCGA-05-4405-01	PDE10A	p.S391T	HLA-A*02:03	158.49	QMVNKISGT
TCGA-05-4405-01	HECW1	p.R1450H	HLA-A*02:01	75.3	RMVKWRVEHGV
TCGA-05-4405-01	CROT	p.K354N	HLA-A*02:06	257.69	FQNEGRWNGS
TCGA-05-4405-01	TRRAP	p.T3490S	HLA-A*02:03	412.6	FLMPKPSH
TCGA-05-4405-01	CDHR3	p.G622V	HLA-A*02:06	8.48	FTFSPNAV
TCGA-05-4405-01	ZYX	p.R320M	HLA-A*02:06	47.36	QQMEKPRV
TCGA-05-4405-01	DLGAP2	p.D588Y	HLA-C*03:02	5.04	YSNKAMNLAL
TCGA-05-4405-01	ZFHX4	p.D3389Y	HLA-B*07:02	33.37	YPQETVLRVPV
TCGA-05-4405-01	SLC10A5	p.G265F	HLA-A*24:02	17.43	IYSRILGLSYI
TCGA-05-4405-01	SPAG1	p.D165V	HLA-B*40:02	131.53	RDYAEWDKFVV
TCGA-05-4405-01	ARID3C	p.G79V	HLA-B*07:02	322.06	RPVAQGPSS
TCGA-05-4405-01	ABCA1	p.A743T	HLA-A*30:01	160.32	RTNLAAACGGI
TCGA-05-4405-01	FIBCD1	p.H264N	HLA-C*12:03	342.76	TNYPAGFQVY
TCGA-05-4405-01	KLHL4	p.V566D	HLA-A*01:01	79.37	GVDALNNKLY
TCGA-05-4405-01	PCDH11X	p.P1187Q	HLA-B*15:01	148.34	SQRVTQTIAL
TCGA-05-4405-01	ZMAT1	p.G142R	HLA-A*30:01	26.79	YVRKVHAKKLK
TCGA-05-4405-01	BGN	p.S9T	HLA-B*07:02	48.84	GPEPGPAL
TCGA-05-4405-01	ATP2B3	p.E115D	HLA-A*02:06	161.09	ILDVAAIVSL
TCGA-05-4405-01	L1CAM	p.S1194T	HLA-C*03:02	213.86	KAFGSSQPT
TCGA-05-4405-01	F8	p.L1581F	HLA-B*58:01	160.81	SSAKTPSKLF
TCGA-05-4417-01	PTCHD2	p.P183T	HLA-B*35:01	176.5	ASLGGTGPY
TCGA-05-4417-01	HECTD3	p.K724M	HLA-A*02:01	67.66	LLMVVPQAVL
TCGA-05-4417-01	CLCA4	p.I843N	HLA-C*12:03	189.36	HIFNAIKSI
TCGA-05-4417-01	C1orf182	p.Q48H	HLA-A*33:03	206.3	TFLNIHTTK
TCGA-05-4417-01	CD1A	p.G250V	HLA-B*40:02	376.2	QEQQGTQRVDI
TCGA-05-4417-01	SPTA1	p.G2367C	HLA-A*02:01	309.39	FQALAECKSYI
TCGA-05-4417-01	ATP1A4	p.V1006F	HLA-B*35:01	22.43	IPYSILIFF
TCGA-05-4417-01	TNN	p.V771L	HLA-A*02:03	133.87	GLEYTVHV
TCGA-05-4417-01	ASPM	p.K1789T	HLA-C*03:02	44	YTAQVNQRKNF
TCGA-05-4417-01	KCTD3	p.R33I	HLA-A*02:03	153.83	SIQTLMWI
TCGA-05-4417-01	KIN	p.E185K	HLA-A*30:01	131.62	QVRRGLEGKK
TCGA-05-4417-01	MYPN	p.P430R	HLA-A*03:01	29.94	RIIAAPVFTK
TCGA-05-4417-01	MXI1	p.G29V	HLA-B*15:01	83.72	HVYASSFPSM
TCGA-05-4417-01	TCERG1L	p.P266T	HLA-A*30:01	31.93	QTRHFLTLAPI
TCGA-05-4417-01	MUC5B	p.W5168R	HLA-A*31:01	42.1	ATLSSTPGTTR
TCGA-05-4417-01	DCHS1	p.D138E	HLA-B*40:02	202.69	NEHAPAFPQA
TCGA-05-4417-01	RAPSN	p.A189V	HLA-A*03:01	102.21	KVAELVNNYGK
TCGA-05-4417-01	PLCB3	p.P405A	HLA-B*58:01	53.41	TSAYPVILSF
TCGA-05-4417-01	SNX32	p.R309Q	HLA-B*15:01	35.22	YQRLRALADY
TCGA-05-4417-01	B3GNT6	p.R41M	HLA-B*07:02	4.9	APRSPREEM
TCGA-05-4417-01	ATM	p.L2890R	HLA-A*33:03	367.53	QSAELVHIDR
TCGA-05-4417-01	ARHGAP20	p.N481H	HLA-A*30:01	307.38	RAHVVLLRYLF
TCGA-05-4417-01	KRAS	p.G12C	HLA-A*02:01	98.34	KLVVVGACGV
TCGA-05-4417-01	ADCY6	p.P55A	HLA-A*33:03	305.23	SATPAGPPR
TCGA-05-4417-01	NAB2	p.F208L	HLA-B*40:02	192.53	EEEAGSPPL
TCGA-05-4417-01	RPH3A	p.G305R	HLA-A*30:01	328.06	GSRPGPRPAG
TCGA-05-4417-01	POSTN	p.E140Q	HLA-C*03:02	180.88	YFAPSNQAW
TCGA-05-4417-01	SLITRK5	p.L813M	HLA-B*35:01	407.09	QPQQQPPPQM
TCGA-05-4417-01	CTSG	p.R32L	HLA-B*40:01	27	RESRPHSL
TCGA-05-4417-01	HECTD1	p.K623E	HLA-C*03:02	187.48	LARLGVISEV
TCGA-05-4417-01	NRXN3	p.F856L	HLA-A*02:03	13.85	LLQGQLSGL
TCGA-05-4417-01	LUC7L	p.R315L	HLA-B*15:01	76.29	RLASRDRSAKY
TCGA-05-4417-01	CXCL16	p.A83V	HLA-A*02:06	155.81	RVYHRCLYYT
TCGA-05-4417-01	CDR2L	p.G385R	HLA-B*07:02	83.02	HARVQTSRPI
TCGA-05-4417-01	STK11	p.H168R	HLA-A*30:01	106.41	YLRSQGIVHK
TCGA-05-4417-01	MUC16	p.S586Y	HLA-B*58:01	167.03	KGIWLEETY
TCGA-05-4417-01	ZNF177	p.T106S	HLA-C*15:02	283.28	SSNGINTNCV
TCGA-05-4417-01	ZNF835	p.C470S	HLA-C*03:04	114.78	YTSPECGKAF
TCGA-05-4417-01	TPO	p.I632M	HLA-C*14:02	149.25	LYKHPDNM
TCGA-05-4417-01	DHX57	p.V437L	HLA-C*07:02	326.74	KYSDPPLNF
TCGA-05-4417-01	C2orf86	p.R699S	HLA-C*03:04	135.71	QIIDRSNEL
TCGA-05-4417-01	ABCA12	p.N2542K	HLA-A*11:01	181.55	VANIFDLLETK
TCGA-05-4417-01	ZNF831	p.P847H	HLA-A*11:01	55.03	HTQPASLSSQK
TCGA-05-4417-01	CECR1	p.D454Y	HLA-B*35:01	46.61	FGAKGLSYY
TCGA-05-4417-01	PLCH1	p.P1571H	HLA-A*03:01	157.75	QLHRALVRK
TCGA-05-4417-01	MFN1	p.D53Y	HLA-B*15:01	52.27	YLVEMQGY
TCGA-05-4417-01	EPHA5	p.A443E	HLA-B*40:01	201.47	EEVNGVSDL
TCGA-05-4417-01	THAP6	p.S141I	HLA-B*40:02	42.88	SQFIFEHI
TCGA-05-4417-01	MTNR1A	p.L69F	HLA-C*03:04	82.06	FAVADLVVAIY
TCGA-05-4417-01	C5orf42	p.L1697P	HLA-B*35:01	28.94	CPIQRSSNHIF
TCGA-05-4417-01	PCDHGB1	p.V238M	HLA-B*35:01	15.17	DANDNAPM
TCGA-05-4417-01	FAT2	p.D2851E	HLA-B*40:01	10.41	IESESGWITTL
TCGA-05-4417-01	COL9A1	p.G281V	HLA-B*40:02	59.57	GEQGPPGPPV
TCGA-05-4417-01	SLC17A5	p.A147V	HLA-A*02:06	360.38	TVVLTLFTPIA
TCGA-05-4417-01	IL20RA	p.G361E	HLA-B*40:01	50.95	LEYASHLMEIF
TCGA-05-4417-01	AOAH	p.S281F	HLA-C*03:02	68	FLNSFINL
TCGA-05-4417-01	CLCN1	p.T735N	HLA-C*03:02	408.78	HPSNTAPL
TCGA-05-4417-01	RUNX1T1	p.L433I	HLA-A*26:01	117.59	EFIHRPASGY
TCGA-05-4417-01	RGS22	p.W938R	HLA-A*33:03	82.45	QVMHLSGGR
TCGA-05-4417-01	COL14A1	p.N882K	HLA-C*15:02	87.24	KTILITNLL
TCGA-05-4417-01	HAS2	p.S257R	HLA-A*33:03	47.14	DSWISFLSR
TCGA-05-4417-01	LRRC6	p.L416P	HLA-B*07:02	222.37	KPEVDPSKHSF
TCGA-05-4417-01	FAM135B	p.P960S	HLA-B*15:18	288.75	SQSGSSCIM
TCGA-05-4417-01	GLDC	p.P584T	HLA-A*01:01	93.33	TLDQAQGY
TCGA-05-4417-01	SVEP1	p.A2030P	HLA-B*35:01	121.76	HPSPETAHRL
TCGA-05-4417-01	MXRA5	p.G2663A	HLA-A*02:03	132.2	TLKLPCTPPA
TCGA-05-4417-01	ITIH5L	p.G185C	HLA-C*03:02	363.29	CISYVHIPPL
TCGA-05-4417-01	MTMR8	p.Q508H	HLA-A*03:01	267.35	GMYNRFDKGLH
TCGA-05-4417-01	TEX11	p.A110D	HLA-A*33:03	94.23	DSFASEQSIQR
TCGA-05-4417-01	ZDHHC15	p.R17C	HLA-A*02:03	286.33	GLRCCCRVL
TCGA-05-4417-01	COL4A6	p.D124Y	HLA-A*02:03	13.02	GLYGCNGTQGA
TCGA-05-4417-01	CAPN6	p.C589S	HLA-C*03:02	71.11	FSDQFLGQVTL
TCGA-05-4418-01	UBR4	p.R3583L	HLA-A*02:03	83.52	KLTKMVRTINL
TCGA-05-4418-01	SYDE2	p.S679P	HLA-B*35:01	20.91	IPGLMSVHFY
TCGA-05-4418-01	PRPF38B	p.R270P	HLA-B*07:02	56.31	SPRRSLSPP
TCGA-05-4418-01	IVL	p.Q133K	HLA-A*03:01	487.04	KLDQELVK
TCGA-05-4418-01	IGSF8	p.G241R	HLA-A*31:01	309.8	RLAARELRLGK
TCGA-05-4418-01	CRB1	p.F525S	HLA-B*15:01	184.48	LSRSNRDVF
TCGA-05-4418-01	ITGA8	p.P965L	HLA-C*14:02	31.01	LYALASLVSF
TCGA-05-4418-01	PRF1	p.G71V	HLA-C*12:03	183.27	LRPDVTCTL
TCGA-05-4418-01	CDHR1	p.D184E	HLA-B*40:02	129.78	VERHSGVLRL
TCGA-05-4418-01	MS4A2	p.F96L	HLA-B*15:01	20.52	SLKAGYPF
TCGA-05-4418-01	STIP1	p.G232R	HLA-A*31:01	232.54	KQALKEKELR
TCGA-05-4418-01	GRIN2B	p.T1410P	HLA-A*02:06	229.94	YFFRQPPV
TCGA-05-4418-01	SLCO1A2	p.I183V	HLA-B*54:01	164.53	TPILPLGISYV
TCGA-05-4418-01	KRAS	p.G12C	HLA-A*02:01	98.34	KLVVVGACGV
TCGA-05-4418-01	SVOP	p.Q271K	HLA-A*02:01	160	WTIGTVFEVV
TCGA-05-4418-01	GCN1L1	p.L325V	HLA-A*02:06	97.93	AVLALRNV
TCGA-05-4418-01	ZNF664	p.V83L	HLA-C*14:02	270.19	NRHKKIHTL
TCGA-05-4418-01	FREM2	p.P91S	HLA-A*02:06	30.84	SLHDLVLQV
TCGA-05-4418-01	BCL11B	p.E39K	HLA-B*40:01	280.31	KEPSGLGLM
TCGA-05-4418-01	DUOX2	p.N1166K	HLA-A*11:01	18.6	LSLLACIFPK
TCGA-05-4418-01	SEMA6D	p.D836Y	HLA-C*03:02	54.46	SAIVLPNATHY
TCGA-05-4418-01	DET1	p.E405K	HLA-A*31:01	229.5	LFRNATLHSK
TCGA-05-4418-01	SETD1A	p.P1331L	HLA-A*02:03	7.13	SLADEVLEA
TCGA-05-4418-01	VPS53	p.L75M	HLA-C*14:02	268.52	RMDDNIRTV
TCGA-05-4418-01	VPS53	p.R74K	HLA-A*03:01	86.54	VVNKIRLKIRK
TCGA-05-4418-01	AZI1	p.N71S	HLA-B*07:02	343.59	GPGGSQAISNL
TCGA-05-4418-01	PIP5K1C	p.G62C	HLA-B*35:01	215.72	CVDASGETTY
TCGA-05-4418-01	MUC16	p.S3428Y	HLA-B*15:11	31.95	EAYSSTSY
TCGA-05-4418-01	KEAP1	p.R460G	HLA-A*02:06	269.17	LVAPMLTRGI
TCGA-05-4418-01	ZNF221	p.T389S	HLA-B*15:18	386.09	MVHSGEKPY
TCGA-05-4418-01	MARK4	p.I65F	HLA-A*30:01	319.94	LLRTFGKGNFA
TCGA-05-4418-01	KLK7	p.Q107K	HLA-A*11:01	14.62	KSFRHPGYSTK
TCGA-05-4418-01	KIR3DL1	p.C364S	HLA-C*03:02	58.79	WSSNKKNAAVM
TCGA-05-4418-01	APOB	p.K3178N	HLA-A*11:01	322.66	SVKAQYNKNK
TCGA-05-4418-01	MSH6	p.W912R	HLA-A*33:03	346.99	LTVELNRR
TCGA-05-4418-01	UBR3	p.L1463F	HLA-B*58:01	67.01	RTNLELEF
TCGA-05-4418-01	FASTKD2	p.I191T	HLA-A*02:01	272.29	FTAMWTTA
TCGA-05-4418-01	C3orf32	p.C207F	HLA-A*31:01	151.09	STFSGRGNK
TCGA-05-4418-01	SLC6A1	p.A130P	HLA-B*07:02	150.66	APVLSFWL
TCGA-05-4418-01	PRSS50	p.P100Q	HLA-B*15:02	86.52	DQYRSCGFSY
TCGA-05-4418-01	GRM2	p.P39S	HLA-C*03:02	379.86	FSVHQKGGPA
TCGA-05-4418-01	KIAA1211	p.A150V	HLA-A*02:03	121.45	NLDAIPLAIV
TCGA-05-4418-01	AMTN	p.L95R	HLA-C*06:02	150.15	QRHPHVLPIFV
TCGA-05-4418-01	ANXA3	p.A255T	HLA-B*07:02	225.02	TPAFLTERL
TCGA-05-4418-01	DCHS2	p.H265P	HLA-C*07:17	166.62	MFLPLLRPF
TCGA-05-4418-01	ATP6AP1L	p.I66V	HLA-A*26:01	278.78	EVISNNSI
TCGA-05-4418-01	SOX30	p.S163F	HLA-C*03:02	27.34	GAVETGPRAF
TCGA-05-4418-01	LSM11	p.T199A	HLA-A*02:03	183.06	ALADVDET
TCGA-05-4418-01	FOXO3	p.E335K	HLA-A*03:01	109.29	IMASTELDK
TCGA-05-4418-01	AMD1	p.N258I	HLA-C*12:03	12.38	FSYVSFETI
TCGA-05-4418-01	THEMIS	p.D465Y	HLA-A*02:03	101.56	YLSIEEDVLAA
TCGA-05-4418-01	INHBA	p.R174S	HLA-A*11:01	98.22	ISLFQQQK
TCGA-05-4418-01	DPP6	p.E121A	HLA-C*03:02	306.22	ILLTPAADNSL
TCGA-05-4418-01	WRN	p.A1042P	HLA-B*07:02	79.27	CPLTKKGRNWL
TCGA-05-4418-01	ANK1	p.P940Q	HLA-B*55:02	175.03	IPQRTCAA
TCGA-05-4418-01	ARHGAP6	p.Q685K	HLA-A*03:01	46.82	VLSERSLLAMK
TCGA-05-4418-01	MAGEB16	p.D169Y	HLA-C*03:02	134.89	YVVEVDPTTH
TCGA-05-4418-01	NAP1L2	p.G70V	HLA-B*40:01	147.43	GEDTAAGSV
TCGA-05-4420-01	DLGAP3	p.A419V	HLA-A*31:01	229.33	TSPKVVARR
TCGA-05-4420-01	KIAA0754	p.L806V	HLA-A*30:01	414.23	FVNIFPEK
TCGA-05-4420-01	C1orf175	p.G190C	HLA-A*33:03	397.15	VLCHCISR
TCGA-05-4420-01	FAM73A	p.Q590K	HLA-A*11:01	234.1	STETLAEDLMK
TCGA-05-4420-01	GBP5	p.G60V	HLA-A*02:06	5.29	YLMNKLAV
TCGA-05-4420-01	NGF	p.W37C	HLA-A*30:01	261.71	CTKLQHSLDTA
TCGA-05-4420-01	SPAG17	p.R828K	HLA-A*03:01	68.2	LLVFHNPMNK
TCGA-05-4420-01	ASTN1	p.D674Y	HLA-B*15:01	31.97	QQMAPFPDY
TCGA-05-4420-01	ZNF239	p.Q330R	HLA-C*14:02	213.39	MSFSRRSNL
TCGA-05-4420-01	NLRP6	p.E369Q	HLA-A*30:01	18.86	AQRAYRFV
TCGA-05-4420-01	HRAS	p.Q61L	HLA-A*02:01	59.45	LLDILDTAGL
TCGA-05-4420-01	CTTN	p.K171N	HLA-B*35:01	242.27	NSAVGFDY
TCGA-05-4420-01	OPCML	p.R214P	HLA-A*02:06	252.5	VAAPDVPKV
TCGA-05-4420-01	IGSF9B	p.T1252A	HLA-A*30:01	407.31	AVSFSRKSA
TCGA-05-4420-01	CACNA1C	p.G87W	HLA-A*31:01	68.8	RQQYWKPKK
TCGA-05-4420-01	CDKN1B	p.E39Q	HLA-B*07:02	237.24	GPVDHQEL
TCGA-05-4420-01	FAR2	p.L14P	HLA-B*07:02	59.3	IPITGATGFL
TCGA-05-4420-01	TMTC1	p.L578W	HLA-B*58:01	287.44	LQVAHKAEIW
TCGA-05-4420-01	ADAMTS20	p.C658F	HLA-A*24:02	50.99	YFQVAGTNYF
TCGA-05-4420-01	PFDN5	p.L121F	HLA-B*15:02	68.59	KQMEKIQPAF
TCGA-05-4420-01	HOXC9	p.A67T	HLA-B*35:01	466	TPVPSQSSVV
TCGA-05-4420-01	HELB	p.M195L	HLA-B*40:01	131.15	QEELFLDNEL
TCGA-05-4420-01	IFNG	p.Q129K	HLA-A*11:01	308.19	TNYSVTDLNVK
TCGA-05-4420-01	OAS3	p.W209L	HLA-A*02:03	10.32	HLYHQVCLQGL
TCGA-05-4420-01	WDR66	p.C278F	HLA-B*15:01	19.9	RQRVLLYVF
TCGA-05-4420-01	PSPC1	p.V167I	HLA-C*12:03	377.43	ISNELLEQAF
TCGA-05-4420-01	POSTN	p.K822I	HLA-A*31:01	104.44	KIVQGSRRRLR
TCGA-05-4420-01	SUGT1	p.L225F	HLA-A*24:02	443.49	DYNLKLELF
TCGA-05-4420-01	PCDH9	p.V176L	HLA-A*02:01	180.81	GLQHYELL
TCGA-05-4420-01	SLAIN1	p.Q288H	HLA-C*06:02	279.2	VRNSHSFDSSL
TCGA-05-4420-01	FBXO33	p.H342L	HLA-A*03:01	15.05	VLNVSVMHK
TCGA-05-4420-01	ALKBH1	p.A5S	HLA-C*14:02	461.76	SAAVGSVATL
TCGA-05-4420-01	USP8	p.Q324R	HLA-C*07:17	137.37	RRNEEVSISL
TCGA-05-4420-01	ZNF592	p.R1029L	HLA-C*14:02	46.36	SFHTPNSLL
TCGA-05-4420-01	SRCAP	p.S518I	HLA-A*26:01	401.57	ETIGSSAS
TCGA-05-4420-01	SLC25A11	p.F106L	HLA-A*02:01	116.1	RLGIYTVLL
TCGA-05-4420-01	LLGL1	p.G56V	HLA-A*02:03	17.87	RIMAIGTRSV
TCGA-05-4420-01	ABCA5	p.I248L	HLA-A*02:01	120.74	KLKEFLKIMGL
TCGA-05-4420-01	LAMA1	p.V2263L	HLA-A*11:01	188.78	GQIKKSPALK
TCGA-05-4420-01	SEH1L	p.W103C	HLA-A*30:01	112.18	CVKRTTLV
TCGA-05-4420-01	PIK3C3	p.Q51E	HLA-B*44:03	115.19	YEETCSDLY
TCGA-05-4420-01	SEMA6B	p.G315W	HLA-B*58:01	41.74	LQAVTGVVSLW
TCGA-05-4420-01	CACNA1A	p.S773Y	HLA-C*14:02	17.37	KYVWEQRTSEM
TCGA-05-4420-01	ZNF614	p.T438A	HLA-A*02:03	194.95	FTAKRTLI
TCGA-05-4420-01	ZNF665	p.G212C	HLA-A*31:01	285.97	KCCKAFTVR
TCGA-05-4420-01	NCOA1	p.Q303H	HLA-A*33:03	133.07	HGREPSYAR
TCGA-05-4420-01	GALNT14	p.V33L	HLA-C*14:02	122.77	FWVTKRKLEL
TCGA-05-4420-01	THNSL2	p.D405Y	HLA-A*31:01	57.07	QIYRQQPSTPR
TCGA-05-4420-01	LY75	p.S1612I	HLA-A*02:01	114.71	WIWLDGSEV
TCGA-05-4420-01	LRP2	p.C1101F	HLA-B*35:01	151.21	FPTHAPASC
TCGA-05-4420-01	COL5A2	p.N1040Y	HLA-B*35:01	292.09	GPVGPPGSY
TCGA-05-4420-01	SPAG16	p.E224V	HLA-A*02:01	15.48	KLHYASYV
TCGA-05-4420-01	SP140L	p.G413W	HLA-B*44:03	92.05	CEVCRDGW
TCGA-05-4420-01	KIF1A	p.R782S	HLA-B*35:01	176.46	FPSTIVAVEVQ
TCGA-05-4420-01	NEU4	p.P330H	HLA-A*31:01	79.52	QVHGGPFSR
TCGA-05-4420-01	C20orf103	p.D272E	HLA-A*33:03	302.67	TANQVQIPRER
TCGA-05-4420-01	EDEM2	p.R334W	HLA-A*02:01	19.72	AMWTFLNYYT
TCGA-05-4420-01	EPHA6	p.T587K	HLA-A*30:01	156.76	SSKRSKAPSVI
TCGA-05-4420-01	CCDC54	p.S264R	HLA-A*31:01	127.35	GKWTFFLR
TCGA-05-4420-01	TRAT1	p.S47I	HLA-A*02:06	82.62	RQDKMYSYSI
TCGA-05-4420-01	GRAMD1C	p.E36G	HLA-B*07:02	309.7	SPTVEGNNVVV
TCGA-05-4420-01	MCM2	p.H683R	HLA-A*33:03	21.63	MLARFVVGSR
TCGA-05-4420-01	CLSTN2	p.*956W	HLA-A*02:06	8.84	STLPYWCPGV
TCGA-05-4420-01	GMPS	p.K535N	HLA-C*03:02	491.33	SSNDEPDWESL
TCGA-05-4420-01	RGS12	p.R1251L	HLA-C*15:02	301.31	RSATGNGL
TCGA-05-4420-01	GPRIN3	p.S734Y	HLA-B*15:01	425.32	TQNSQTRRY
TCGA-05-4420-01	PCDH18	p.R737M	HLA-B*15:01	32.39	CMVAESTY
TCGA-05-4420-01	ADAM19	p.G618C	HLA-B*40:01	265.86	EECDMLDPGL
TCGA-05-4420-01	C6orf138	p.C240S	HLA-A*30:01	226.35	SLRSKPFLGL
TCGA-05-4420-01	MUT	p.R525M	HLA-A*11:01	69.53	SSMDQALAER
TCGA-05-4420-01	DST	p.R5472G	HLA-A*11:01	378.99	AAFRPGGR
TCGA-05-4420-01	DST	p.G586E	HLA-A*02:01	391.5	KLILAENA
TCGA-05-4420-01	SH3BGRL2	p.Q61P	HLA-B*35:01	361.71	TPGNPLPPQIF
TCGA-05-4420-01	USP42	p.Q282E	HLA-B*44:03	248.65	EELDGENSY
TCGA-05-4420-01	DNAH11	p.Q2855L	HLA-C*07:17	59.6	SRILRTPL
TCGA-05-4420-01	DNAH11	p.Q2985K	HLA-A*31:01	23.94	KFFMARVRLK
TCGA-05-4420-01	CD36	p.A17S	HLA-C*03:02	275.55	SVLAVFGGILM
TCGA-05-4420-01	HGF	p.E437Q	HLA-A*30:01	241.35	ASKLNQNYCR
TCGA-05-4420-01	NPTX2	p.Q275K	HLA-A*03:01	48.54	FSYAVPGK
TCGA-05-4420-01	FLNC	p.V410F	HLA-A*26:01	61.56	YTAGAGTGDF
TCGA-05-4420-01	UBN2	p.K517R	HLA-A*31:01	69.81	HLEAFVPCNR
TCGA-05-4420-01	DENND2A	p.Q416K	HLA-B*58:01	75.59	KSLSKPAF
TCGA-05-4420-01	EPHB6	p.Y965F	HLA-B*15:02	66.36	WLSAIGLEF
TCGA-05-4420-01	FAM131B	p.R81G	HLA-B*58:01	166.13	GGVAHMIEW
TCGA-05-4420-01	FAM115A	p.V124A	HLA-C*12:03	167.59	GAYCIDAY
TCGA-05-4420-01	POLB	p.L125F	HLA-A*31:01	187.04	KTLEDFRK
TCGA-05-4420-01	CHD7	p.G2437L	HLA-A*30:01	15.16	NTRKSCRFIK
TCGA-05-4420-01	NAPRT1	p.R475L	HLA-B*07:02	48.99	RPAQVEPLLL
TCGA-05-4420-01	SLC35D2	p.E135K	HLA-A*11:01	14.35	FTIPLTLLLK
TCGA-05-4420-01	KDM5C	p.M506I	HLA-A*02:06	108.24	KVPWLYVGI
TCGA-05-4420-01	SLITRK2	p.R189S	HLA-C*03:02	141.41	LSGNRLKVMPF
TCGA-05-4420-01	SLITRK2	p.R808M	HLA-C*03:02	16.46	KTVLYGTPM
TCGA-05-4420-01	CNGA2	p.R99L	HLA-A*02:03	95.44	FLGPELQTVTT
TCGA-05-4422-01	MYOF	p.C1143S	HLA-A*30:01	33.09	RSYVYQARNLL
TCGA-05-4422-01	SF1	p.P444S	HLA-B*07:02	376.38	PPGHHGSPPM
TCGA-05-4422-01	SCO2	p.E81K	HLA-A*30:01	18.98	RAKKERLQQQK
TCGA-05-4422-01	OC90	p.E185K	HLA-C*15:02	253.34	TTIKKDLTTLL
TCGA-05-4422-01	OC90	p.E155K	HLA-A*11:01	194.44	CTCDKAAIK
TCGA-05-4425-01	TMTC1	p.Q608H	HLA-C*07:02	274.32	HRELRLAL
TCGA-05-4425-01	LRP1	p.C1553G	HLA-A*31:01	238.93	LGLINYNR
TCGA-05-4425-01	MPP5	p.R52G	HLA-B*35:01	104.27	MPIRGSAQ
TCGA-05-4425-01	THBS1	p.L518R	HLA-A*31:01	150.17	GVQKRSRR
TCGA-05-4425-01	ALDOA	p.R92H	HLA-B*15:18	305.97	QKADDGHPF
TCGA-05-4425-01	NECAB2	p.V376M	HLA-C*12:03	152.05	ILMPAAWCTV
TCGA-05-4425-01	PPP1R1B	p.H44Y	HLA-B*35:01	13	TPAMLFRLSEY
TCGA-05-4425-01	ATAD2B	p.D293V	HLA-A*30:01	68.26	VVRYQAPPIV
TCGA-05-4425-01	EGR4	p.R524H	HLA-A*02:06	116.39	FSHSDHLTTHV
TCGA-05-4425-01	COL6A3	p.F499S	HLA-C*03:02	69.16	YSNTHPTKREV
TCGA-05-4425-01	EYA2	p.N433S	HLA-C*03:02	245.03	WLTHSLKALSL
TCGA-05-4425-01	CAMK1	p.F252L	HLA-A*11:01	307.55	DLIRHLMEK
TCGA-05-4425-01	CTNNB1	p.S45F	HLA-C*03:02	36.86	HSGATTTAPF
TCGA-05-4425-01	BSN	p.R2046H	HLA-B*15:01	265.13	LQYGSVTDLHH
TCGA-05-4425-01	YEATS2	p.V1076L	HLA-C*03:02	224.76	ILMPVNKL
TCGA-05-4425-01	NDST3	p.V427I	HLA-A*24:02	375.89	GYAVAPHHSGI
TCGA-05-4426-01	STK35	p.D381Y	HLA-B*35:01	11.3	TPILKVAY
TCGA-05-4426-01	CSE1L	p.E78K	HLA-A*30:01	42.85	YIKRNWRIVK
TCGA-05-4426-01	GAL3ST1	p.N301K	HLA-A*03:01	43.98	KMLDSHLYR
TCGA-05-4426-01	FBXL7	p.R258W	HLA-A*02:06	104.82	KVTCISLTWEA
TCGA-05-4432-01	CROCC	p.Q1021R	HLA-A*31:01	60.56	RAQLQSQLR
TCGA-05-4432-01	CNKSR1	p.S206I	HLA-A*02:06	457.2	EQVQLDIPL
TCGA-05-4432-01	HIVEP3	p.G2100V	HLA-A*02:03	4.68	ALAGPGSPSAV
TCGA-05-4432-01	CYP4B1	p.R244L	HLA-A*02:01	134.31	WLTPHGLRFL
TCGA-05-4432-01	MOV10	p.K257M	HLA-A*02:03	5.06	FMRTRITGNPV
TCGA-05-4432-01	CACNA1E	p.I1668T	HLA-C*03:03	235.27	SATGEAWQETM
TCGA-05-4432-01	ZNF648	p.T430I	HLA-C*14:02	401.31	CFIKSSNL
TCGA-05-4432-01	FAM5C	p.K206E	HLA-B*40:01	74.26	IEVTETRTGPL
TCGA-05-4432-01	RAB3GAP2	p.S840T	HLA-A*02:03	126.46	LTAHVGHSV
TCGA-05-4432-01	SIPA1L2	p.E549Q	HLA-A*33:03	117.53	ENLGPVAVR
TCGA-05-4432-01	RYR2	p.D4833H	HLA-B*40:02	142.25	IEHPAGDEYEI
TCGA-05-4432-01	FMN2	p.P949S	HLA-C*03:02	298.88	SGAAIPPPPPL
TCGA-05-4432-01	OR2W5	p.R128L	HLA-C*03:02	36.94	MSHDRYVAVCL
TCGA-05-4432-01	OR2M4	p.T239N	HLA-C*14:02	471.08	AFNTCSSHLSV
TCGA-05-4432-01	ARMC3	p.P37E	HLA-A*31:01	94.24	ATVVLMLNSRR
TCGA-05-4432-01	SVIL	p.P1320L	HLA-B*15:01	96.68	MLRSPVEM
TCGA-05-4432-01	ZNF33A	p.H273R	HLA-A*33:03	214.08	QISPSRDNR
TCGA-05-4432-01	RET	p.R77L	HLA-A*02:03	46.47	YLTRLHENNWI
TCGA-05-4432-01	TDRD1	p.G766R	HLA-A*24:02	148	RQPCCAFF
TCGA-05-4432-01	OR52B6	p.L75M	HLA-A*02:03	71.99	AIMHEPMYIFL
TCGA-05-4432-01	RAG1	p.G696C	HLA-A*33:03	318.4	MLELGCILR
TCGA-05-4432-01	TTC17	p.R503I	HLA-A*31:01	42.01	KIADCTESYPR
TCGA-05-4432-01	ACCSL	p.H286Q	HLA-A*02:06	18.79	VQLESEVTV
TCGA-05-4432-01	GAL3ST3	p.P187T	HLA-B*40:02	204.99	LEAFLRAT
TCGA-05-4432-01	RHOD	p.H117R	HLA-A*31:01	22.01	RWYPEVNR
TCGA-05-4432-01	GPR152	p.W274L	HLA-C*14:02	35.03	VYSGYLLL
TCGA-05-4432-01	CHEK1	p.R141S	HLA-A*02:03	186.61	LLLDESDNL
TCGA-05-4432-01	ABCC9	p.D1298Y	HLA-A*24:02	20.5	MYPSQVPEHW
TCGA-05-4432-01	XPOT	p.R225S	HLA-B*15:01	281.72	LIANDSFINM
TCGA-05-4432-01	GRIP1	p.P547H	HLA-B*07:02	228.29	KPGDHLVI
TCGA-05-4432-01	CAPS2	p.R361L	HLA-A*02:01	30.23	YLLGDFYVGAT
TCGA-05-4432-01	APAF1	p.I672V	HLA-C*12:02	393.22	FSTDDRFV
TCGA-05-4432-01	C12orf51	p.R1863I	HLA-B*58:01	114.76	RTIACLVMAQL
TCGA-05-4432-01	SHISA2	p.T251M	HLA-B*15:02	58.84	MVQHDSVPM
TCGA-05-4432-01	RAGE	p.H118L	HLA-A*02:06	56.06	YQLCKSLDL
TCGA-05-4432-01	GATM	p.R187L	HLA-B*40:01	18.93	IEAPMAWL
TCGA-05-4432-01	SLC24A5	p.R35S	HLA-A*02:06	241.49	SLPQSLPRA
TCGA-05-4432-01	CSPG4	p.F228L	HLA-C*03:04	260.15	TQDEGTLEL
TCGA-05-4432-01	SMG1	p.K762E	HLA-B*40:01	75.53	CEGLLANTL
TCGA-05-4432-01	DLG4	p.Q493L	HLA-B*40:02	298.73	KDCGFLSL
TCGA-05-4432-01	TP53	p.D281E	HLA-B*40:01	218.58	RERRTEEENL
TCGA-05-4432-01	MYH13	p.T669S	HLA-A*30:01	280.5	RSSHPHFVR
TCGA-05-4432-01	MYOCD	p.Q793H	HLA-A*30:01	188.37	GSHIPFDPYA
TCGA-05-4432-01	GPR179	p.P215Q	HLA-A*02:06	144.46	WQQADGYV
TCGA-05-4432-01	DBF4B	p.P448Q	HLA-A*02:06	21.04	CQASFTQSHLV
TCGA-05-4432-01	IGF2BP1	p.E11K	HLA-A*11:01	108.41	KSVTPADLEK
TCGA-05-4432-01	MRC2	p.Q1344L	HLA-A*01:01	57.33	WLDNTAVNY
TCGA-05-4432-01	ACE	p.R840P	HLA-B*35:01	40.94	EPLFQELQPLY
TCGA-05-4432-01	EPB41L3	p.G24W	HLA-B*44:03	58.09	QEAEPQEAAW
TCGA-05-4432-01	STK11	p.137_138QE>H*	HLA-A*33:03	250.7	CVCGMQNAGQR
TCGA-05-4432-01	SF4	p.L515P	HLA-B*40:01	335.04	REWAEQPT
TCGA-05-4432-01	BRSK1	p.G653C	HLA-B*40:02	172.77	AEYKASGC
TCGA-05-4432-01	ZNF71	p.R92L	HLA-A*02:06	174.11	NQGCVLVPPLL
TCGA-05-4432-01	SLC27A5	p.T325A	HLA-C*03:04	71.71	AAADDVVYTV
TCGA-05-4432-01	ASTL	p.K111E	HLA-B*40:01	91.91	SEYDEPSRQVI
TCGA-05-4432-01	CNTNAP5	p.L533M	HLA-C*03:04	259.97	GSMGNFSDL
TCGA-05-4432-01	KCNH7	p.L335V	HLA-A*02:03	72.89	TINKIPQV
TCGA-05-4432-01	ITGA4	p.K116N	HLA-B*40:02	319.59	GEPCGNTCL
TCGA-05-4432-01	ZNF804A	p.A1119E	HLA-B*40:02	103.48	AEGTFKVL
TCGA-05-4432-01	ACCN4	p.G186V	HLA-A*02:03	104.92	TLHGLGRACV
TCGA-05-4432-01	SP110	p.R581M	HLA-C*12:03	175.38	CTFCRMKM
TCGA-05-4432-01	C20orf30	p.V80F	HLA-B*55:02	117.57	FPVLIIGILV
TCGA-05-4432-01	RBM12	p.S680P	HLA-B*07:02	65.3	GPAITSAGL
TCGA-05-4432-01	CASR	p.G363C	HLA-C*12:03	421.31	CAKGPLPV
TCGA-05-4432-01	WDR49	p.N32S	HLA-A*11:01	53.36	SLIATAGINNK
TCGA-05-4432-01	GOLIM4	p.H691L	HLA-A*11:01	255.87	AVAEKSLR
TCGA-05-4432-01	UBA6	p.E667A	HLA-A*02:03	215.18	WQTYSSAAEV
TCGA-05-4432-01	DNAH5	p.R2183L	HLA-B*40:02	59.17	TESTIVML
TCGA-05-4432-01	FBXO38	p.R999H	HLA-B*15:02	72.8	HIIYLRPM
TCGA-05-4432-01	NOTCH4	p.G1294R	HLA-C*07:17	66.7	WRPSLALLVVL
TCGA-05-4432-01	GPR115	p.G46R	HLA-A*31:01	67.31	KTRRIQEK
TCGA-05-4432-01	IMPG1	p.F61L	HLA-C*03:02	318.8	MSTMRRILDL
TCGA-05-4432-01	CASP8AP2	p.V1425L	HLA-B*35:01	117.52	LPLSKDNVCSL
TCGA-05-4432-01	HS3ST5	p.P262H	HLA-A*02:03	15.29	HLPELQLV
TCGA-05-4432-01	GPRC6A	p.D691E	HLA-A*02:01	103.94	ILLAFSFEP
TCGA-05-4432-01	SASH1	p.R684S	HLA-C*03:02	70.85	HSAVLLTAVEL
TCGA-05-4432-01	SDK1	p.G1269C	HLA-A*30:01	270.68	VVRCRTRES
TCGA-05-4432-01	HOXA10	p.S23I	HLA-B*07:02	82.09	YPTTMSCSEI
TCGA-05-4432-01	PTPRZ1	p.S1676I	HLA-A*33:03	158.4	YLEDITSPR
TCGA-05-4432-01	WDR60	p.H333R	HLA-A*33:03	141.42	DSRRKHGR
TCGA-05-4432-01	CSMD1	p.G818V	HLA-C*03:04	285.51	VPASSSPL
TCGA-05-4432-01	SCARA3	p.I448T	HLA-C*12:03	292.99	KAVDTQHGETL
TCGA-05-4432-01	ZFHX4	p.T3008S	HLA-C*14:02	485.46	LAPSTVRQL
TCGA-05-4432-01	MMP16	p.R601C	HLA-A*02:01	270.45	ILYCKCSM
TCGA-05-4432-01	MATN2	p.P298S	HLA-B*35:01	92.7	NVSGSFVCQCY
TCGA-05-4432-01	CNTFR	p.L76I	HLA-C*12:03	354.56	LVIHGLEL
TCGA-05-4432-01	ARID3C	p.C278*	HLA-B*35:01	21.36	HACSAESKPY
TCGA-05-4432-01	PLCXD1	p.A282V	HLA-C*15:02	55.19	MTLPNLPRLSV
TCGA-05-4432-01	CXorf22	p.P753T	HLA-A*02:06	191.05	KQIHQVIVGT
TCGA-05-4432-01	SRPX	p.A71V	HLA-A*31:01	271.66	RVPQGGYYK
TCGA-05-4432-01	HUWE1	p.T43I	HLA-A*02:06	101.37	LLLELQQIKI
TCGA-05-4432-01	P2RY10	p.R318C	HLA-B*40:02	305.82	SEFRDQLSC
TCGA-05-4432-01	BTK	p.L11V	HLA-A*02:03	79.99	MAAVILESIFV
TCGA-05-4432-01	MAGEC1	p.Q996K	HLA-A*30:01	76.94	KNRLLILILSI
TCGA-05-4433-01	UPF2	p.Q1229H	HLA-C*07:02	370.2	DYHEMLQSL
TCGA-05-4433-01	KRAS	p.G12V	HLA-A*02:06	98.51	LVVVGAVGV
TCGA-05-4433-01	CDKN2A	p.H83Y	HLA-B*35:01	24.35	DPATLTRPVY
TCGA-05-5429-01	CSF3R	p.N656S	HLA-C*15:02	204.3	KSPLWPSV
TCGA-05-5429-01	TMX2	p.A5P	HLA-B*54:01	80.24	LPPLIALVYSV
TCGA-05-5429-01	C12orf48	p.E304K	HLA-A*30:01	229.97	KVAQDLDLRIK
TCGA-05-5429-01	PHKB	p.S176L	HLA-A*02:01	44.87	VLLYLLYLVEM
TCGA-05-5715-01	C1orf127	p.E453K	HLA-A*33:03	104.15	AAKELVSHR
TCGA-05-5715-01	CDC20	p.S268F	HLA-B*35:01	31.16	FARVGSLSW
TCGA-05-5715-01	KIFAP3	p.V248L	HLA-A*02:01	160.28	ALDEDPENQTL
TCGA-05-5715-01	ASTN1	p.R71L	HLA-A*02:03	9.45	VLNDFPGEMVV
TCGA-05-5715-01	RNASEL	p.A102V	HLA-A*03:01	91.85	IVGSVKLLK
TCGA-05-5715-01	HMCN1	p.A2271V	HLA-A*03:01	179.36	VVSNVAGTAK
TCGA-05-5715-01	CRB1	p.D1335N	HLA-A*02:01	58.78	NLADDLISDI
TCGA-05-5715-01	LMOD1	p.G563A	HLA-B*07:02	164.83	SPATQRKMA
TCGA-05-5715-01	TAF3	p.W23L	HLA-A*02:06	53.57	AQICQALGL
TCGA-05-5715-01	WAPAL	p.E927Q	HLA-A*02:06	49.82	VQDCMRAIIGV
TCGA-05-5715-01	UBQLNL	p.I332L	HLA-C*14:02	151.64	TQHPATRVL
TCGA-05-5715-01	ARHGEF12	p.L156F	HLA-C*03:02	111.33	FADSEVEPSV
TCGA-05-5715-01	PDZRN4	p.R766Q	HLA-A*11:01	75.43	MQSRLECLK
TCGA-05-5715-01	HDAC7	p.S891P	HLA-B*07:02	165.53	APEACVAALL
TCGA-05-5715-01	SUOX	p.E319Q	HLA-B*44:03	460.42	TEAHVCFQGL
TCGA-05-5715-01	CAND1	p.S638P	HLA-A*02:01	349.02	ALTLIAGPPL
TCGA-05-5715-01	DUSP6	p.Q370H	HLA-A*02:01	177.49	FTTPSNHNV
TCGA-05-5715-01	NKX2-1	p.A39V	HLA-B*40:01	207.19	MEGGGLGAPLV
TCGA-05-5715-01	ATP6V1D	p.E193K	HLA-A*11:01	215.98	LAYIITELDK
TCGA-05-5715-01	GABRA5	p.V202I	HLA-A*24:02	171.64	SYAYPNSEVI
TCGA-05-5715-01	AMFR	p.R310C	HLA-A*31:01	132.15	ICRHKNYLR
TCGA-05-5715-01	CDT1	p.D266H	HLA-C*14:02	60.74	HYQLTIEPLL
TCGA-05-5715-01	PSMD11	p.I80M	HLA-A*02:03	91.67	SMSKAKAARL
TCGA-05-5715-01	GPR179	p.R1026Q	HLA-A*02:06	49.94	AQARLWRALSV
TCGA-05-5715-01	ATP8B3	p.R1102H	HLA-A*02:01	157.02	FMTLWISHDT
TCGA-05-5715-01	C3	p.E700Q	HLA-C*14:02	247.74	MRQNPMRF
TCGA-05-5715-01	ZNF180	p.H683D	HLA-A*01:01	29.76	ATDTEEKLY
TCGA-05-5715-01	ZNF836	p.A794V	HLA-C*07:02	58.68	FRHQSTLV
TCGA-05-5715-01	C2orf63	p.P161R	HLA-A*31:01	225.96	KYCTFSKDR
TCGA-05-5715-01	DYSF	p.E1899K	HLA-A*30:01	82.11	KSKIPARVVFQ
TCGA-05-5715-01	CTNNA2	p.R210Q	HLA-A*11:01	256.62	AAQGALKK
TCGA-05-5715-01	IFIH1	p.D621H	HLA-C*03:04	17.29	HAYTHLETF
TCGA-05-5715-01	SESTD1	p.E176K	HLA-A*03:01	126.01	KLALINNGSDK
TCGA-05-5715-01	PYGB	p.V535M	HLA-C*03:02	200.72	LVSDEVFIRDM
TCGA-05-5715-01	SLC17A9	p.G318V	HLA-A*02:01	44.37	MVLGLSSVFAL
TCGA-05-5715-01	PTK6	p.D5Y	HLA-C*14:02	135.62	RYQAHLGPKYV
TCGA-05-5715-01	IL10RB	p.E92K	HLA-A*30:01	15.4	HTLRVRAK
TCGA-05-5715-01	EIF3L	p.D524N	HLA-A*02:03	38.42	YINKDMIHIA
TCGA-05-5715-01	EFHB	p.D486Y	HLA-C*12:03	64.23	FVSKRADYF
TCGA-05-5715-01	SCN11A	p.D753Y	HLA-A*24:02	45.97	GYFWHSFLVVF
TCGA-05-5715-01	RNF168	p.E456Q	HLA-A*02:06	91.65	KQVDKEQMV
TCGA-05-5715-01	TBC1D19	p.L265F	HLA-B*15:01	88.62	ALRAELWALIF
TCGA-05-5715-01	HIST1H2BC	p.E114Q	HLA-B*15:01	379.46	SQGTKAVTKY
TCGA-05-5715-01	TREML1	p.R203T	HLA-C*03:02	53.2	STVSGMNPSSV
TCGA-05-5715-01	GRM1	p.S207C	HLA-A*02:06	464.82	RVVPCDTL
TCGA-05-5715-01	HOXA1	p.G218W	HLA-A*30:01	252.04	KTWKVGEYGYL
TCGA-05-5715-01	COBL	p.D734N	HLA-A*02:03	194.76	KINELGNL
TCGA-05-5715-01	RAD54B	p.E469Q	HLA-A*02:06	6.68	QQFFALIDFV
TCGA-05-5715-01	DMD	p.P3086H	HLA-B*15:18	407.31	HHKMTELY
TCGA-05-5715-01	TRO	p.Q381E	HLA-B*40:01	10.75	TEVAAAVQAL
TCGA-05-5715-01	ZXDA	p.C518S	HLA-A*11:01	87.22	CSARFSAR
TCGA-05-5715-01	DOCK11	p.A1639V	HLA-B*15:01	311.45	AVMCYVHVAAL
TCGA-05-5715-01	SLC9A6	p.R525G	HLA-B*58:01	231.33	RGTTKAESAW
TCGA-35-3615-01	HEYL	p.R249H	HLA-B*35:01	247.88	HPLERPATPV
TCGA-35-3615-01	PYGO2	p.S268F	HLA-B*07:02	89.54	KPLNPPAF
TCGA-35-3615-01	SPTA1	p.T2123K	HLA-A*11:01	23.86	SSPYTWLK
TCGA-35-3615-01	PAPPA2	p.R205P	HLA-A*30:01	487.03	RQVWKRPA
TCGA-35-3615-01	USH2A	p.M5049I	HLA-A*02:06	253.98	SELWFIVLMAI
TCGA-35-3615-01	HLX	p.A281S	HLA-C*12:03	289.73	SVFSNLQRKGL
TCGA-35-3615-01	FMN2	p.H1376R	HLA-A*33:03	53.1	QAVGILMSSLR
TCGA-35-3615-01	OR2W3	p.G312V	HLA-A*02:01	436.78	RLLLGKRELV
TCGA-35-3615-01	OR2T4	p.Q117K	HLA-A*30:01	63.88	KVMGVNKISA
TCGA-35-3615-01	DYDC2	p.P123A	HLA-A*02:01	162.93	FLAGTSSLIPG
TCGA-35-3615-01	MUC6	p.R1553H	HLA-C*15:02	154	STHTRTPV
TCGA-35-3615-01	KRAS	p.G12C	HLA-A*02:01	98.34	KLVVVGACGV
TCGA-35-3615-01	HSD17B6	p.F209L	HLA-B*15:01	68.84	YLRTGMTNM
TCGA-35-3615-01	MYO16	p.R1164S	HLA-A*31:01	89.62	ASQHLLQR
TCGA-35-3615-01	ZNF770	p.R513K	HLA-A*11:01	256.77	NICGKSFK
TCGA-35-3615-01	DCI	p.G148E	HLA-B*40:01	341.57	NEACPAGGCLV
TCGA-35-3615-01	XYLT1	p.E903Q	HLA-A*02:06	194.63	LQGWLDSLV
TCGA-35-3615-01	SALL1	p.S808Y	HLA-B*35:01	10.23	VPDSYSESMEY
TCGA-35-3615-01	MED1	p.S1239L	HLA-B*15:18	144.19	SHMSGTSL
TCGA-35-3615-01	RAB31	p.R77Q	HLA-B*15:01	23.35	YQGSAAAVIVY
TCGA-35-3615-01	PLIN4	p.G557R	HLA-A*30:01	19.59	STRLTGAANVA
TCGA-35-3615-01	DNMT3A	p.P804S	HLA-A*30:01	29.1	RSLASTVNDK
TCGA-35-3615-01	DPP10	p.I240M	HLA-C*14:02	249.5	LYEEELLHSHM
TCGA-35-3615-01	FAM123C	p.P66H	HLA-A*30:01	360.71	HNKGAQLDPK
TCGA-35-3615-01	LRP1B	p.C4309S	HLA-C*03:02	23.45	YSHCQPEY
TCGA-35-3615-01	TTN	p.R29708K	HLA-A*03:01	48.67	SLNEGEQYLFK
TCGA-35-3615-01	ANO7	p.L276P	HLA-B*07:02	231.45	LPGIHQLL
TCGA-35-3615-01	PROKR2	p.A175S	HLA-C*15:02	400.35	ISLVWMVSILI
TCGA-35-3615-01	COL9A3	p.D306V	HLA-B*55:02	306.08	MPGKVGQNGV
TCGA-35-3615-01	XYLB	p.V512F	HLA-B*35:01	21.44	TPSPGASQF
TCGA-35-3615-01	Unknown	p.T250I	HLA-C*03:02	184.12	WTASFGVI
TCGA-35-3615-01	NPFFR2	p.S399L	HLA-B*35:01	158.3	LPLWTLMMLL
TCGA-35-3615-01	ISL1	p.D134N	HLA-A*31:01	318.14	RADHNVVER
TCGA-35-3615-01	TRIM36	p.F575V	HLA-C*03:02	88.62	HVWAFRVEPY
TCGA-35-3615-01	TXNDC15	p.L330V	HLA-A*02:03	109.89	KSVDWLLVFSV
TCGA-35-3615-01	ZNF12	p.E124Q	HLA-A*31:01	242.48	VQTNPVPSR
TCGA-35-3615-01	SCIN	p.D412N	HLA-B*35:01	114.38	QVNQNSYGEFY
TCGA-35-3615-01	DLD	p.K417E	HLA-B*40:02	33.97	YEVGKFPFAA
TCGA-35-3615-01	CNTLN	p.C1184F	HLA-C*03:02	18.37	FSNKKVSIDSL
TCGA-35-3615-01	Unknown	p.R598G	HLA-C*03:02	234.23	SVRGSWLAV
TCGA-35-3615-01	PTCH1	p.V1065F	HLA-B*15:01	152.58	IIVMVLALMTF
TCGA-35-3615-01	ADAMTS13	p.D117N	HLA-A*31:01	140.42	RNPSLGAQFR
TCGA-35-3615-01	ADAMTS13	p.D217H	HLA-A*02:03	169.73	CLITEDTGFHL
TCGA-38-4632-01	UBE4B	p.Q852L	HLA-A*02:01	167.6	ILLLLRILDPA
TCGA-38-4632-01	RAB42	p.A61T	HLA-A*01:01	331.2	LTDAIQQAL
TCGA-38-4632-01	CSMD2	p.N2724K	HLA-A*11:01	210.43	GTPEPIVK
TCGA-38-4632-01	C1orf141	p.D294V	HLA-A*30:01	208.64	AGHTTVVDKLK
TCGA-38-4632-01	IL23R	p.E494K	HLA-A*03:01	123.39	QISNFLPK
TCGA-38-4632-01	LRRC8C	p.V75F	HLA-B*58:01	114.37	HSSLSNVSQAF
TCGA-38-4632-01	DPYD	p.A323D	HLA-C*03:02	481.61	GMCDCHSPL
TCGA-38-4632-01	NRAS	p.Q61L	HLA-A*02:01	59.45	LLDILDTAGL
TCGA-38-4632-01	TBX15	p.D101V	HLA-A*02:01	92.59	SLASGVTWM
TCGA-38-4632-01	SLAMF8	p.Q24L	HLA-B*07:02	9.65	LPITVTGAL
TCGA-38-4632-01	FCGR3A	p.W34R	HLA-A*33:03	237.46	VVFLEPQR
TCGA-38-4632-01	SELP	p.A69T	HLA-C*07:02	409.52	NRYTDLVTI
TCGA-38-4632-01	KCNT2	p.Q343H	HLA-B*07:02	99.6	HVRRVLQIPM
TCGA-38-4632-01	GGPS1	p.A111S	HLA-C*14:02	487.16	SVKLFTRQLL
TCGA-38-4632-01	RYR2	p.K3436M	HLA-A*02:03	25.98	TMSKMSKAAV
TCGA-38-4632-01	OR2B11	p.R231S	HLA-C*03:03	116.77	YGFIARAVLSI
TCGA-38-4632-01	BMS1	p.A573S	HLA-B*15:01	257.97	LMKKASLPT
TCGA-38-4632-01	GDF10	p.S238C	HLA-B*54:01	262.44	CPYAPYIL
TCGA-38-4632-01	FGFR2	p.P253L	HLA-A*02:03	58.18	SLHRPILQAGL
TCGA-38-4632-01	HBG2	p.D100Y	HLA-A*03:01	36.73	HVYPENFK
TCGA-38-4632-01	MPEG1	p.T673I	HLA-A*02:06	431.43	VIILAIYGT
TCGA-38-4632-01	AMOTL1	p.Q443K	HLA-A*11:01	114.69	AIVERAQK
TCGA-38-4632-01	CASP1	p.M345I	HLA-C*06:02	349.39	WRHPTIGSVF
TCGA-38-4632-01	LEPREL2	p.G651D	HLA-A*02:01	74.85	FSYGVENPHGV
TCGA-38-4632-01	ATN1	p.E1149A	HLA-C*03:04	55.66	AALQRLAL
TCGA-38-4632-01	AEBP2	p.G248E	HLA-A*02:03	199.69	MMNEQGSTTSS
TCGA-38-4632-01	KCNH3	p.T241A	HLA-A*02:03	125.51	AVAVPYSVCV
TCGA-38-4632-01	KCNC2	p.P56A	HLA-C*03:02	101.83	LQASPPPL
TCGA-38-4632-01	NAV3	p.V111L	HLA-A*02:01	324.46	GLLLAEIIQII
TCGA-38-4632-01	CDK17	p.R210G	HLA-C*03:03	196.91	TVYKGGSKL
TCGA-38-4632-01	HEATR5A	p.E1375V	HLA-B*40:02	29.21	AEKETLPV
TCGA-38-4632-01	SEC23A	p.T340A	HLA-B*35:01	115.2	AATGHVIDIY
TCGA-38-4632-01	FOXN3	p.L287V	HLA-C*03:04	220.64	GVFPGVRPLPI
TCGA-38-4632-01	BTBD7	p.T964P	HLA-B*07:02	229.97	RPPSPSQGGYF
TCGA-38-4632-01	ADAMTSL3	p.R744L	HLA-A*02:03	185.06	CLDEKPHAL
TCGA-38-4632-01	CDH13	p.D577N	HLA-A*02:06	138.28	GTLLITLENV
TCGA-38-4632-01	TAF1C	p.R371W	HLA-B*58:01	159.21	WSPEDGLW
TCGA-38-4632-01	FOXC2	p.Y41H	HLA-B*07:02	447.63	SPMGVHSG
TCGA-38-4632-01	TP53	p.A159P	HLA-B*07:02	334.31	RPMAIYKQSQH
TCGA-38-4632-01	C17orf71	p.S603R	HLA-A*30:01	301.75	HNRRARSTGA
TCGA-38-4632-01	SCN4A	p.V127L	HLA-A*02:01	52.34	KLLIHALFSM
TCGA-38-4632-01	USP36	p.H1112D	HLA-C*12:02	334.19	SVTDPAKAASL
TCGA-38-4632-01	ZFP161	p.Q424E	HLA-B*40:01	35.78	IESETEQL
TCGA-38-4632-01	HNRNPM	p.D106N	HLA-A*33:03	201.2	MNAEGKSR
TCGA-38-4632-01	LTBP4	p.C431W	HLA-A*03:01	210.25	QIWCCSRVGK
TCGA-38-4632-01	ZNF547	p.V149F	HLA-A*24:02	111.31	TFVKNHRF
TCGA-38-4632-01	ZNF416	p.Q25H	HLA-C*12:03	105.37	FTHGCVTFEDV
TCGA-38-4632-01	ZBTB45	p.H421Q	HLA-A*11:01	53.59	KQMFIHSGEK
TCGA-38-4632-01	CENPA	p.R133L	HLA-A*02:06	190.64	VQLARRILGL
TCGA-38-4632-01	BIRC6	p.A1661V	HLA-A*02:03	68.93	AVAAAAASA
TCGA-38-4632-01	BIRC6	p.R3068I	HLA-C*03:02	424.86	MACGYMGI
TCGA-38-4632-01	BIRC6	p.H4180L	HLA-A*02:03	71.84	KLAQCLLRLVL
TCGA-38-4632-01	THUMPD2	p.G346V	HLA-A*11:01	41.77	AVLEDKIELLK
TCGA-38-4632-01	SLC8A1	p.L880Q	HLA-B*35:01	290.1	NVFQGIGVAW
TCGA-38-4632-01	CYP26B1	p.K388E	HLA-A*33:03	87.73	EGWSVMYSIR
TCGA-38-4632-01	RNF103	p.G281S	HLA-C*03:02	52.26	ISIYNMPSYIL
TCGA-38-4632-01	ASTL	p.N208K	HLA-A*31:01	35.86	RYIRVNWK
TCGA-38-4632-01	MYO7B	p.F108I	HLA-A*02:06	81.77	SILVAVNPI
TCGA-38-4632-01	SCN2A	p.T400A	HLA-C*12:03	217.31	KAYMIFFVL
TCGA-38-4632-01	SCN1A	p.I1936V	HLA-A*02:03	65.55	FTYNKNKV
TCGA-38-4632-01	TTN	p.S5078P	HLA-A*02:06	313.83	TVAGSPPIPI
TCGA-38-4632-01	FARP2	p.I830M	HLA-C*03:02	92.09	TIYAAQKTM
TCGA-38-4632-01	BCR	p.L787F	HLA-B*35:01	58.63	VPDEELDAF
TCGA-38-4632-01	PLXNB2	p.F1657Y	HLA-B*15:11	277.6	HAVPPAVKYY
TCGA-38-4632-01	SHQ1	p.D474E	HLA-B*40:01	62.19	SESEQDEL
TCGA-38-4632-01	CHST2	p.F469L	HLA-C*15:02	397.43	GSSSKPLVV
TCGA-38-4632-01	UGDH	p.A146V	HLA-A*02:03	188.44	SIRRIFDV
TCGA-38-4632-01	PDGFRA	p.P122T	HLA-A*02:01	57.9	VTDPDVAFV
TCGA-38-4632-01	CDS1	p.V289E	HLA-B*40:01	7.87	VEFGFIAAYVL
TCGA-38-4632-01	BDH2	p.G178V	HLA-C*12:03	161.35	VTVDTPSL
TCGA-38-4632-01	ANK2	p.H700Y	HLA-B*35:01	25.2	MSTKSGLTSLY
TCGA-38-4632-01	PCDH10	p.G52W	HLA-B*58:01	24	ITKLSARW
TCGA-38-4632-01	CYP4V2	p.T81R	HLA-A*33:03	10.01	EFFQQIIEYR
TCGA-38-4632-01	ADAMTS16	p.G603R	HLA-A*31:01	156.93	SWSPCSRTCR
TCGA-38-4632-01	TRIO	p.G1851W	HLA-B*58:01	252.53	SGTLSKSSSSW
TCGA-38-4632-01	SLC1A3	p.A446E	HLA-B*40:01	36.15	QEGLVTMVIVL
TCGA-38-4632-01	PCDHA6	p.I184M	HLA-A*02:03	350.21	KMNSDDNKQI
TCGA-38-4632-01	GMDS	p.V54L	HLA-B*40:01	84.51	LEKGYEVHGIL
TCGA-38-4632-01	MDGA1	p.D339Y	HLA-B*35:01	14.3	NATFQITPY
TCGA-38-4632-01	COL21A1	p.D227E	HLA-B*40:02	268.87	EERGFDILLGL
TCGA-38-4632-01	KIAA1009	p.A834P	HLA-B*07:02	108.87	IPYVTGEKL
TCGA-38-4632-01	AKD1	p.G389V	HLA-C*12:03	43.28	YLLPPMPV
TCGA-38-4632-01	CHN2	p.R169G	HLA-A*31:01	72.24	RGLSRSKNEPR
TCGA-38-4632-01	HGF	p.G216W	HLA-B*44:03	8.99	SEVECMTCNW
TCGA-38-4632-01	LAMB1	p.S27R	HLA-A*31:01	59.59	RAQEPEFR
TCGA-38-4632-01	DNAJB9	p.H140R	HLA-A*33:03	120.83	NTGSKKRFENR
TCGA-38-4632-01	SMO	p.R451S	HLA-A*02:01	30.7	MLSLGIFGFLA
TCGA-38-4632-01	FAM131B	p.G92V	HLA-A*02:06	319.43	HMIEWQGWVKT
TCGA-38-4632-01	RP1L1	p.A738S	HLA-C*15:02	423.36	SSTVTPAV
TCGA-38-4632-01	XKR6	p.M397I	HLA-A*02:03	231.56	GIFVVVHWCAI
TCGA-38-4632-01	XKR4	p.I442F	HLA-B*35:01	41.69	MVVGIIYF
TCGA-38-4632-01	ZFHX4	p.V3549L	HLA-B*40:01	78.23	LEDLDNSLEL
TCGA-38-4632-01	GRHL2	p.R297S	HLA-A*02:06	44.28	KVSSVVMVV
TCGA-38-4632-01	RIMS2	p.G220C	HLA-A*11:01	158.31	SIKNGSCVK
TCGA-38-4632-01	RIMS2	p.R110L	HLA-B*40:01	11.98	REEEYQSL
TCGA-38-4632-01	TM7SF4	p.W26Y	HLA-B*15:01	34.06	GLYPAFGSLLF
TCGA-38-4632-01	ZFPM2	p.S533T	HLA-C*12:03	294.15	STSYPPVIY
TCGA-38-4632-01	MED30	p.T65S	HLA-B*35:01	246.54	NGVSYHTGTY
TCGA-38-4632-01	FAM135B	p.G483V	HLA-A*30:01	397.15	VIRCPEPV
TCGA-38-4632-01	COL22A1	p.G1252R	HLA-B*07:02	133.35	KPRPPGEPGKA
TCGA-38-4632-01	ZC3H3	p.L849F	HLA-C*03:02	58.61	FTAAAVAAPPH
TCGA-38-4632-01	SVEP1	p.P3119S	HLA-A*02:06	17.77	SLSCGSPPSV
TCGA-38-4632-01	TLR4	p.S520Y	HLA-C*03:03	81.99	YSLQVLNM
TCGA-38-4632-01	NLGN4X	p.V248L	HLA-A*02:03	228.55	RLTIFGSGAGA
TCGA-38-4632-01	CXorf21	p.A241E	HLA-B*40:02	61.74	LESELIMTSV
TCGA-38-4632-01	DMD	p.R1361W	HLA-A*24:02	70.06	RWQKLLEQSI
TCGA-38-4632-01	ZNF81	p.G364W	HLA-C*14:02	215.74	CWKSFFQVSSL
TCGA-38-4632-01	ZC3H12B	p.L293F	HLA-C*03:02	296.79	FQVEKPEWKKF
TCGA-38-4632-01	HEPH	p.W432R	HLA-A*31:01	38.88	SSSRIGGTYR
TCGA-38-4632-01	MAP7D3	p.T772S	HLA-A*30:01	462.78	ILNGTGSPSK
TCGA-38-4632-01	AFF2	p.P132T	HLA-C*12:03	96.88	TSAPMPPPSVV
TCGA-38-4632-01	BRCC3	p.V12F	HLA-B*15:18	163.18	FHLESDAF
TCGA-44-2656-01	HP1BP3	p.G402L	HLA-B*44:03	30.24	MEQISERVQW
TCGA-44-2656-01	NIPAL3	p.D268Y	HLA-C*14:02	29.19	YYSSLIASVGY
TCGA-44-2656-01	WDR65	p.Q45K	HLA-A*30:01	140.71	CVKYNVDK
TCGA-44-2656-01	C8B	p.N373K	HLA-A*30:01	444.56	KNVHACAK
TCGA-44-2656-01	LRRC7	p.K1064E	HLA-A*33:03	68.48	ENIAKDLISPR
TCGA-44-2656-01	PTGFR	p.R241T	HLA-A*02:03	122.71	GTSHHLEMV
TCGA-44-2656-01	ABCA4	p.H142Q	HLA-A*33:03	374.78	TQPERIAGR
TCGA-44-2656-01	AGL	p.G264W	HLA-B*40:02	75.96	AEWKYKEKGI
TCGA-44-2656-01	PIP5K1A	p.V115L	HLA-A*02:01	15.38	YLVESIFFP
TCGA-44-2656-01	FCRL4	p.L306Q	HLA-A*02:06	275.81	MQVLVCSVA
TCGA-44-2656-01	MNDA	p.H248N	HLA-C*14:02	387.94	TQYFNVKVF
TCGA-44-2656-01	CD244	p.T262N	HLA-C*03:02	435.05	KQSENSPKEF
TCGA-44-2656-01	FCRLA	p.S99*	HLA-B*40:01	40.16	SEPFHLIVL
TCGA-44-2656-01	KLHL20	p.E431D	HLA-A*11:01	311.85	IVDRYDPKENK
TCGA-44-2656-01	PAPPA2	p.P72R	HLA-C*07:17	39.01	YRSRAGNYL
TCGA-44-2656-01	CACNA1E	p.T642P	HLA-B*54:01	310.25	DPFPAAIMTV
TCGA-44-2656-01	CACNA1E	p.G1931C	HLA-B*15:01	329.14	LSCRSGYPSM
TCGA-44-2656-01	LAMC1	p.G681V	HLA-A*02:03	9.43	TLASARPGPV
TCGA-44-2656-01	APOBEC4	p.T14I	HLA-B*40:01	196.36	EEYLANHGI
TCGA-44-2656-01	HMCN1	p.Q416R	HLA-C*07:17	21.61	FRRVSSVSF
TCGA-44-2656-01	FAM5C	p.D676H	HLA-B*07:02	69.06	HPEAIRDLIL
TCGA-44-2656-01	PPP1R12B	p.Q305H	HLA-A*33:03	341.2	HNVLRSEKETR
TCGA-44-2656-01	CNTN2	p.P972T	HLA-C*03:02	63.17	ITVPEDIGHAL
TCGA-44-2656-01	C1orf116	p.S556Y	HLA-C*12:03	59.11	QSYKRLSY
TCGA-44-2656-01	KCNH1	p.V172L	HLA-A*02:03	70.99	SLQKGENV
TCGA-44-2656-01	USH2A	p.G2317C	HLA-B*54:01	227.81	CPLVENRTLEA
TCGA-44-2656-01	USH2A	p.T498N	HLA-B*44:03	424.92	TENAVNLRH
TCGA-44-2656-01	NID1	p.S460Y	HLA-B*44:03	24.73	FENTDLHY
TCGA-44-2656-01	NID1	p.G417V	HLA-A*11:01	110.48	AVYTGNGR
TCGA-44-2656-01	NLRP3	p.V353L	HLA-C*14:02	193.16	SLLITTRPL
TCGA-44-2656-01	OR2B11	p.Q274H	HLA-A*30:01	172.52	HGKFISLFYS
TCGA-44-2656-01	OR2W3	p.C141W	HLA-B*58:01	55.11	YMVIMNPRLW
TCGA-44-2656-01	OR2T8	p.V33F	HLA-C*03:02	62.02	FLTSLFGNSLM
TCGA-44-2656-01	ZMYND11	p.V436A	HLA-B*54:01	482.98	QPIEKVSA
TCGA-44-2656-01	DIP2C	p.E852K	HLA-A*11:01	197.77	IVAEQRPDSTK
TCGA-44-2656-01	CUBN	p.P3477T	HLA-B*35:01	30.9	TVFSQNNELY
TCGA-44-2656-01	ZEB1	p.P794S	HLA-B*07:02	51.73	SPSANPINIAI
TCGA-44-2656-01	UNC5B	p.R261L	HLA-B*40:02	20.37	AEWSPCSNL
TCGA-44-2656-01	GRID1	p.D307Y	HLA-B*07:02	42.57	YPQEGYLQM
TCGA-44-2656-01	LIPK	p.Q37H	HLA-A*26:01	127.45	MNISHIISY
TCGA-44-2656-01	PLCE1	p.Q859R	HLA-B*07:02	4.94	VPAAGGHGHPL
TCGA-44-2656-01	SLIT1	p.G694R	HLA-C*07:02	177.78	TRNPRCQNPDF
TCGA-44-2656-01	LZTS2	p.R344L	HLA-B*40:01	5.88	REAELQQLL
TCGA-44-2656-01	ADAM12	p.G479V	HLA-A*02:03	248.44	QLKPAVTA
TCGA-44-2656-01	STIM1	p.H395Y	HLA-C*07:02	37.73	FYVAHSSSL
TCGA-44-2656-01	EXT2	p.G552F	HLA-A*02:01	31.29	MLTSDELQFL
TCGA-44-2656-01	ZP1	p.V103L	HLA-A*02:01	56.41	HLLEKDGRFHL
TCGA-44-2656-01	GANAB	p.Q350H	HLA-B*07:02	316.55	TPHTDVRWM
TCGA-44-2656-01	ODZ4	p.C857F	HLA-A*02:06	344.11	LVDCMDPDFCL
TCGA-44-2656-01	RBM7	p.V146L	HLA-A*02:03	71.39	ALMNSALRQM
TCGA-44-2656-01	CD163	p.G987L	HLA-B*44:03	14.71	KEAEFGQDW
TCGA-44-2656-01	BICD1	p.E65Q	HLA-A*02:06	181.25	QQLEQLKEA
TCGA-44-2656-01	SFRS2IP	p.G904V	HLA-B*07:02	19.37	QPRVKDSSPV
TCGA-44-2656-01	RAPGEF3	p.W241L	HLA-A*02:03	35.8	SLYIIWKGSV
TCGA-44-2656-01	ADCY6	p.V499L	HLA-C*03:02	156.1	WQFDVWSNDL
TCGA-44-2656-01	LETMD1	p.G69V	HLA-A*33:03	239.33	INVKYHRFLGR
TCGA-44-2656-01	BIN2	p.V249L	HLA-C*03:04	163.6	HSNKVFVL
TCGA-44-2656-01	KRT6A	p.W195L	HLA-C*03:02	152.81	KVLETKLTL
TCGA-44-2656-01	RDH16	p.A314S	HLA-A*30:01	344.35	WVSPSPSK
TCGA-44-2656-01	PHLDA1	p.R245L	HLA-C*03:02	85.66	KTVDCVEL
TCGA-44-2656-01	EPYC	p.P300H	HLA-A*30:01	192.3	GNHINLSK
TCGA-44-2656-01	TBX3	p.A357S	HLA-A*03:01	244.68	ASSTVGTSNLK
TCGA-44-2656-01	NUPL1	p.G41W	HLA-B*58:01	37.92	GTGASSNPSVW
TCGA-44-2656-01	NYNRIN	p.G144C	HLA-A*33:03	215.99	CPAPLLTPR
TCGA-44-2656-01	PRKD1	p.G179V	HLA-A*33:03	236.7	EVCGLNYHK
TCGA-44-2656-01	HEATR5A	p.A1194E	HLA-B*40:01	280.58	TEETSENAKL
TCGA-44-2656-01	SMOC1	p.R402L	HLA-B*35:01	186.61	CALRFTDY
TCGA-44-2656-01	ADAM20	p.Q145H	HLA-C*07:17	174.27	FTYTEHHAL
TCGA-44-2656-01	SERPINA9	p.F69I	HLA-A*02:06	232.4	SQVYSLNTDI
TCGA-44-2656-01	SERPINA9	p.G31A	HLA-C*03:04	64.65	YGVLFAVAL
TCGA-44-2656-01	AHNAK2	p.E4692K	HLA-A*30:01	65.79	VGKVGMDSKFK
TCGA-44-2656-01	BUB1B	p.R130C	HLA-A*02:03	370.3	KLGCLCNEPL
TCGA-44-2656-01	DUOX1	p.Q1029K	HLA-A*11:01	211.99	KTVQQFKR
TCGA-44-2656-01	NEDD4	p.N912S	HLA-B*58:01	17.17	ISHNIKRTQW
TCGA-44-2656-01	VPS13C	p.T888A	HLA-B*35:01	483.57	EPQACKSM
TCGA-44-2656-01	C15orf60	p.S227Y	HLA-C*14:02	50.82	QYAWGAEEL
TCGA-44-2656-01	ISLR	p.T170I	HLA-B*44:03	132.29	AEGTFTPLI
TCGA-44-2656-01	PALB2	p.D986Y	HLA-A*24:02	6.1	SYQQVEVMTF
TCGA-44-2656-01	RBBP6	p.R544S	HLA-C*03:02	470.01	RSQSTQGPSL
TCGA-44-2656-01	SLC5A11	p.A215V	HLA-A*02:06	311.32	GVLTLMGYSFA
TCGA-44-2656-01	SPN	p.L33F	HLA-A*02:06	138.9	FVSTSEPL
TCGA-44-2656-01	ARMC5	p.P119L	HLA-B*07:02	5.73	APSAVSSSSL
TCGA-44-2656-01	VPS35	p.G102A	HLA-A*02:06	66.01	YAANIIPRL
TCGA-44-2656-01	CDH1	p.V460L	HLA-C*14:02	155.93	YILHVAVTNVL
TCGA-44-2656-01	USP6	p.G579R	HLA-A*11:01	75.12	RTNPIGMKR
TCGA-44-2656-01	MYH1	p.S1603R	HLA-A*33:03	64.78	HIRIVESMQR
TCGA-44-2656-01	DNAH9	p.Q3082L	HLA-A*02:03	65.42	ALVDDLKAKLA
TCGA-44-2656-01	LGALS9	p.P64L	HLA-B*15:02	210.71	NLRFEDGGY
TCGA-44-2656-01	ERBB2	p.S310F	HLA-B*15:01	72.58	YLSTDVGF
TCGA-44-2656-01	ITGA2B	p.A693S	HLA-A*33:03	229.38	SLSNVEGFER
TCGA-44-2656-01	ABCA9	p.V221F	HLA-B*35:01	31.19	LPFVAQGGF
TCGA-44-2656-01	TNRC6C	p.V685M	HLA-C*03:02	76.61	NVSNWGGAASM
TCGA-44-2656-01	METTL4	p.P90S	HLA-A*11:01	147.34	RSELFDVTK
TCGA-44-2656-01	QTRT1	p.G228R	HLA-A*30:01	47.27	AIRGLSGGESK
TCGA-44-2656-01	FCGBP	p.Q272K	HLA-A*11:01	83.12	LAFVVASK
TCGA-44-2656-01	ATP1A3	p.E951D	HLA-C*03:02	326.61	GLFEDTAL
TCGA-44-2656-01	MYH14	p.G1121A	HLA-A*30:01	298.57	AARAQLLKSL
TCGA-44-2656-01	KLK4	p.Q95H	HLA-B*15:02	184.78	HMVEASLSV
TCGA-44-2656-01	SIGLEC9	p.G265V	HLA-A*02:06	103.1	SSLSLPEV
TCGA-44-2656-01	IGLON5	p.V157L	HLA-A*02:01	318.26	ALGRPEPTV
TCGA-44-2656-01	SIGLEC8	p.L41M	HLA-B*15:02	163.12	MCVHVPCSFSY
TCGA-44-2656-01	CEACAM18	p.D289H	HLA-A*02:01	109.3	TVAYGPHYV
TCGA-44-2656-01	PPP2R1A	p.Q372L	HLA-A*02:03	33.7	ALLKDECPEV
TCGA-44-2656-01	NLRP4	p.S206Y	HLA-A*02:06	163.78	LIYREWPDPA
TCGA-44-2656-01	NLRP4	p.G423W	HLA-B*35:01	56.84	WVVDADIPAL
TCGA-44-2656-01	TRIB2	p.M334N	HLA-B*07:02	22.67	VPDVNRREL
TCGA-44-2656-01	PUM2	p.G560D	HLA-B*35:01	167.76	DAAIGSALSGF
TCGA-44-2656-01	LRPPRC	p.Q1005H	HLA-C*07:17	314.82	LREGNHEVPF
TCGA-44-2656-01	USP34	p.R1772M	HLA-A*02:03	18.44	HLADCIRSM
TCGA-44-2656-01	REG3A	p.S125I	HLA-A*26:01	49.39	SSIDVMNYF
TCGA-44-2656-01	ASTL	p.F72L	HLA-B*40:01	117.12	LEETPESSL
TCGA-44-2656-01	STARD7	p.E281Q	HLA-B*35:01	78.76	DQNGFDYLLTY
TCGA-44-2656-01	MRPL30	p.G22V	HLA-A*02:03	29.29	RLQTVTKV
TCGA-44-2656-01	SLC5A7	p.A10D	HLA-A*01:01	53.11	LIDIIVFY
TCGA-44-2656-01	ZC3H6	p.P888R	HLA-A*02:03	175.47	RLPKPDPVSSI
TCGA-44-2656-01	CLASP1	p.Q1422L	HLA-A*02:03	13.95	TLASSIHPEL
TCGA-44-2656-01	R3HDM1	p.K265I	HLA-A*33:03	309.94	SSFDIDDNQMR
TCGA-44-2656-01	SCN1A	p.G826C	HLA-C*14:02	351.86	CFIVTLSL
TCGA-44-2656-01	FAM171B	p.V397F	HLA-A*02:03	71.53	FLKRDQTTSTT
TCGA-44-2656-01	COL5A2	p.P1266L	HLA-B*40:02	272.13	TDLGVHATL
TCGA-44-2656-01	PECR	p.P160S	HLA-A*30:01	16.67	STKAGFPLAV
TCGA-44-2656-01	SPEG	p.R2646L	HLA-B*40:02	21.89	RQLLSIPL
TCGA-44-2656-01	SLC4A3	p.R316Q	HLA-A*02:06	290.25	KLDQRPHEV
TCGA-44-2656-01	DNER	p.C416R	HLA-A*31:01	72.66	CISSLSGFTR
TCGA-44-2656-01	VPS16	p.G73C	HLA-B*58:01	165.74	CMPLASLLW
TCGA-44-2656-01	SAMHD1	p.H364Y	HLA-B*44:03	34.91	KEVGNLYDMFY
TCGA-44-2656-01	MMP9	p.P21L	HLA-A*02:01	66.28	VLGCCFAAL
TCGA-44-2656-01	ERG	p.Q148P	HLA-B*35:01	46.77	RPWLEWAVKEY
TCGA-44-2656-01	IGSF5	p.A56S	HLA-A*30:01	286.25	RVLKGSQSR
TCGA-44-2656-01	UMODL1	p.V471L	HLA-A*02:03	104.63	TLQDPGFPMGI
TCGA-44-2656-01	CCT8L2	p.Q513H	HLA-A*26:01	271.37	EVVLHLVTV
TCGA-44-2656-01	MICAL3	p.V1324L	HLA-A*02:03	319.76	LLEEFWMKSA
TCGA-44-2656-01	RANGAP1	p.K178N	HLA-B*54:01	156.63	NPLALKVFVA
TCGA-44-2656-01	ZBED4	p.E142K	HLA-A*11:01	64.3	KAICMYCVKK
TCGA-44-2656-01	CNTN4	p.P211T	HLA-A*02:03	62.29	TLILRNDGV
TCGA-44-2656-01	TRANK1	p.G2185S	HLA-A*11:01	76.33	RSPENYFSPSK
TCGA-44-2656-01	TGM4	p.Q533K	HLA-A*30:01	376.26	LNKTSQIK
TCGA-44-2656-01	FYCO1	p.G87W	HLA-B*58:01	180.95	KVKGANDW
TCGA-44-2656-01	CADPS	p.I379M	HLA-C*12:03	197.32	RSHNASIM
TCGA-44-2656-01	CADPS	p.N178K	HLA-A*11:01	30.96	QIMADEAFMK
TCGA-44-2656-01	PDZRN3	p.R926P	HLA-B*35:01	11.78	IPSDGTRY
TCGA-44-2656-01	KIAA1524	p.D642Y	HLA-A*02:01	8.47	YLLETKALALA
TCGA-44-2656-01	ADCY5	p.I637F	HLA-C*14:02	216.92	AYLKEHSF
TCGA-44-2656-01	ALDH1L1	p.D494Y	HLA-A*03:01	33.99	RLMYRLAY
TCGA-44-2656-01	CHST13	p.G46A	HLA-A*30:01	133.71	RALGSSWLGA
TCGA-44-2656-01	IGSF10	p.T2497K	HLA-A*30:01	46.69	KAYDRGNYI
TCGA-44-2656-01	EIF4A2	p.V326F	HLA-A*02:01	44.24	FLITTDLLA
TCGA-44-2656-01	GAK	p.E110V	HLA-B*40:01	139.06	VESDTGQAEF
TCGA-44-2656-01	RBM47	p.M161L	HLA-A*02:01	197.39	FIGGIPKL
TCGA-44-2656-01	UGT2A1	p.L24F	HLA-C*03:02	86.21	FIWPMEGSHWL
TCGA-44-2656-01	SMARCAD1	p.G1007V	HLA-B*40:02	200.95	LEQDMTTVDEV
TCGA-44-2656-01	TRAM1L1	p.D148Y	HLA-A*31:01	29.83	LSYPTLIWKAR
TCGA-44-2656-01	SYNPO2	p.R283W	HLA-B*44:03	8.89	SEAGDAGLPW
TCGA-44-2656-01	PRDM5	p.A553T	HLA-A*30:01	143.77	KTFSQKRGL
TCGA-44-2656-01	KIAA1109	p.G4118C	HLA-C*03:03	222.63	CSSGLGSPL
TCGA-44-2656-01	PCDH10	p.G948V	HLA-B*58:01	170.24	LVHSDRCW
TCGA-44-2656-01	SLC10A7	p.G112V	HLA-A*02:01	13.89	WLLKGLQTVV
TCGA-44-2656-01	TIGD4	p.G153C	HLA-C*07:17	426.46	FRAQPVEATCV
TCGA-44-2656-01	ARFIP1	p.M189I	HLA-A*02:06	206.17	AQTLSTQLFQI
TCGA-44-2656-01	FHDC1	p.E396K	HLA-A*30:01	279.68	SLKENIQRDGK
TCGA-44-2656-01	LRAT	p.A219S	HLA-B*58:01	183.54	VSYTTLPSI
TCGA-44-2656-01	NPY2R	p.V291F	HLA-B*15:18	88.62	LHAFQLAF
TCGA-44-2656-01	RAPGEF2	p.V1163L	HLA-C*03:04	145.95	IVSNSSFDSL
TCGA-44-2656-01	ANP32C	p.G162V	HLA-C*08:01	166.39	YSDIEDHVEV
TCGA-44-2656-01	ACSL1	p.G242W	HLA-B*35:01	114.92	WVEVTSMKAM
TCGA-44-2656-01	SPEF2	p.G512V	HLA-A*02:06	64.12	MVVEWALPEEM
TCGA-44-2656-01	GDNF	p.E153D	HLA-A*11:01	352.04	AADTTYDKILK
TCGA-44-2656-01	RICTOR	p.G1420C	HLA-C*03:02	252.9	CSDDYIGLAL
TCGA-44-2656-01	RICTOR	p.G58C	HLA-A*02:06	431.51	KLCHLNNFTKL
TCGA-44-2656-01	RAB3C	p.T126N	HLA-B*15:01	281.08	WSNQIKTY
TCGA-44-2656-01	BDP1	p.H654L	HLA-A*02:03	221.09	NLVEKDKMNTL
TCGA-44-2656-01	IQGAP2	p.R33L	HLA-A*02:01	60.35	RLQNIAYEYL
TCGA-44-2656-01	RASGRF2	p.L666M	HLA-B*15:18	313.8	FMHTYRIF
TCGA-44-2656-01	RASGRF2	p.L682P	HLA-B*07:02	57.16	KPSDIYKRPF
TCGA-44-2656-01	EDIL3	p.R466S	HLA-B*07:02	78.68	LPWSWYGSI
TCGA-44-2656-01	MEF2C	p.D125Y	HLA-A*02:03	24.94	YLMISRQRL
TCGA-44-2656-01	GPR98	p.G2266C	HLA-C*06:02	445.01	IRNSGTLCNV
TCGA-44-2656-01	ISOC1	p.G165E	HLA-B*40:01	62.52	LESTVQEIDL
TCGA-44-2656-01	PCDHA8	p.P613T	HLA-B*35:01	21.47	TAASSPRIPF
TCGA-44-2656-01	PCDHB7	p.L468M	HLA-B*15:02	69.64	FVRENNSPAM
TCGA-44-2656-01	PCDHGA8	p.P256H	HLA-B*07:02	177	HPGTRLLTVTA
TCGA-44-2656-01	ODZ2	p.P577T	HLA-A*30:01	186.79	CTRNCHGNG
TCGA-44-2656-01	F13A1	p.G10E	HLA-C*15:02	404.01	TAFEGRRAV
TCGA-44-2656-01	ATXN1	p.G164W	HLA-B*58:01	3.87	VTSAVASAAW
TCGA-44-2656-01	NRSN1	p.R56W	HLA-A*31:01	104.66	NWWSSVFWK
TCGA-44-2656-01	FAM65B	p.D636H	HLA-A*02:03	66.56	NLHDILKCKPA
TCGA-44-2656-01	NOTCH4	p.D1395Y	HLA-A*31:01	136.87	RCGPYHPASR
TCGA-44-2656-01	RIMS1	p.G127W	HLA-A*33:03	184.64	DWCGHLCSYCR
TCGA-44-2656-01	ZNF292	p.L917F	HLA-B*15:02	52.82	ELRQANGPF
TCGA-44-2656-01	EPHA7	p.E834K	HLA-A*11:01	9.07	IVMWEVMSYGK
TCGA-44-2656-01	FHL5	p.G253W	HLA-B*58:01	93.22	HSECFNCW
TCGA-44-2656-01	GPR63	p.T234P	HLA-B*54:01	80.48	YPTNPGYQAYV
TCGA-44-2656-01	GPR63	p.V6L	HLA-A*02:06	293.52	ALLTAFHTGT
TCGA-44-2656-01	SHPRH	p.R793P	HLA-B*07:02	38.62	GPRLRNQKRYM
TCGA-44-2656-01	WDR27	p.Q63H	HLA-A*31:01	404.91	PSHHLLILR
TCGA-44-2656-01	C7orf27	p.H294R	HLA-A*31:01	21.34	RALSCLGPTR
TCGA-44-2656-01	CARD11	p.R86S	HLA-B*15:18	247.59	LHTKGQSGY
TCGA-44-2656-01	SDK1	p.V1209L	HLA-C*03:03	132.69	SQYNGNPESL
TCGA-44-2656-01	THSD7A	p.Q532H	HLA-A*30:01	226.33	HQGKKGFK
TCGA-44-2656-01	PRPS1L1	p.I125F	HLA-A*02:06	77.74	FTMDLHAS
TCGA-44-2656-01	DNAH11	p.R829C	HLA-B*40:02	217.31	SELEHRVEC
TCGA-44-2656-01	HOXA7	p.A46P	HLA-B*07:02	94.86	GPFASTVPGL
TCGA-44-2656-01	SCRN1	p.A208P	HLA-B*35:01	217.38	YPQSQGWWTG
TCGA-44-2656-01	KIAA0895	p.V158L	HLA-B*35:01	203.67	LTSSGTWY
TCGA-44-2656-01	GPR141	p.Q219K	HLA-A*31:01	115.53	KLRHSLLSHK
TCGA-44-2656-01	MYO1G	p.G210R	HLA-A*33:03	17.48	HAFYQLLRR
TCGA-44-2656-01	ABCA13	p.K4122N	HLA-A*02:06	378.49	YTIPKDTDNA
TCGA-44-2656-01	DDC	p.Q190H	HLA-C*03:02	126.68	HAHSSVERAGL
TCGA-44-2656-01	COBL	p.K714N	HLA-C*12:03	157.98	KIIPPNSEM
TCGA-44-2656-01	ZNF713	p.E66D	HLA-A*01:01	19.26	YSNLVALGY
TCGA-44-2656-01	RABGEF1	p.R260L	HLA-A*02:01	31.36	LLWVTPQMLCV
TCGA-44-2656-01	SEMA3A	p.Q309R	HLA-A*30:01	145.42	ELRDVFLMNFK
TCGA-44-2656-01	CROT	p.G355V	HLA-C*03:02	124.91	KVSEKVRDIPL
TCGA-44-2656-01	STEAP4	p.G61D	HLA-A*01:01	21.27	PSDAEVLSY
TCGA-44-2656-01	MUC17	p.V1303F	HLA-B*35:01	15.17	EASTLLTTPF
TCGA-44-2656-01	C7orf58	p.Q947K	HLA-B*40:02	17.28	KEFLGEVWMSF
TCGA-44-2656-01	PTPRZ1	p.L220V	HLA-B*35:01	82.02	NVLPNSTDKY
TCGA-44-2656-01	GRM8	p.T699N	HLA-C*03:02	235.51	LVINFSLI
TCGA-44-2656-01	CREB3L2	p.G165V	HLA-C*03:02	199.4	TVVDSSCQTI
TCGA-44-2656-01	MGAM	p.S1141Y	HLA-A*24:02	22.29	RYYRRDLEW
TCGA-44-2656-01	CNTNAP2	p.P624T	HLA-B*35:01	179.4	GPLGTLKVY
TCGA-44-2656-01	SMARCD3	p.A168S	HLA-A*30:01	323.46	YISNTFNPSK
TCGA-44-2656-01	C8orf80	p.G642V	HLA-A*02:03	4.7	FLIQEISAILV
TCGA-44-2656-01	NCOA2	p.G938R	HLA-A*30:01	20.56	STRMIGNSASR
TCGA-44-2656-01	TRAM1	p.K45N	HLA-C*12:02	144.08	TANASIIFVTL
TCGA-44-2656-01	ZFHX4	p.M2493T	HLA-A*26:01	57.03	YTIFDPNNPLM
TCGA-44-2656-01	ZFHX4	p.Q3273H	HLA-B*15:02	211.91	ALLQHYQQY
TCGA-44-2656-01	RGS22	p.Y708C	HLA-B*35:01	423.2	FCQETLQPF
TCGA-44-2656-01	ZFPM2	p.H705R	HLA-A*30:01	155.99	MVRKQYYCAT
TCGA-44-2656-01	RSPO2	p.G67W	HLA-A*31:01	70.1	FLRREWMR
TCGA-44-2656-01	CSMD3	p.Q1369H	HLA-A*02:06	203.09	KISDHGHFA
TCGA-44-2656-01	FREM1	p.Q1463H	HLA-A*30:01	87.89	HTVCYVHKSK
TCGA-44-2656-01	C9orf93	p.K855T	HLA-C*14:02	200.44	KFPKHQTEQL
TCGA-44-2656-01	TAF1L	p.597_598QG>HC	HLA-B*07:02	21.01	FPKQQSSGHL
TCGA-44-2656-01	IGFBPL1	p.G169V	HLA-C*15:02	36.27	RSVHNVTV
TCGA-44-2656-01	GNAQ	p.G64V	HLA-A*02:06	4.13	KQMRIIHV
TCGA-44-2656-01	NFIL3	p.R61L	HLA-A*30:01	292.2	KNKSSACLR
TCGA-44-2656-01	OGN	p.Q24K	HLA-B*07:02	179.45	APPTAGLTHYL
TCGA-44-2656-01	SLC44A1	p.V529L	HLA-C*03:04	72.2	FVILVENALRL
TCGA-44-2656-01	MUSK	p.L834I	HLA-C*14:02	407.05	IMRLCWSKL
TCGA-44-2656-01	C9orf84	p.T30N	HLA-C*03:04	222.56	MVNQINCEF
TCGA-44-2656-01	COL27A1	p.P1113L	HLA-A*30:01	129.17	RGHLGSRGFL
TCGA-44-2656-01	PCYT1B	p.D204V	HLA-A*31:01	198.69	TSVIITRIVR
TCGA-44-2656-01	RPGR	p.W669L	HLA-B*40:01	62.09	CEEGSSGAEHL
TCGA-44-2656-01	GJB1	p.E41D	HLA-C*03:02	276.62	LVVAADSVW
TCGA-44-2656-01	NHSL2	p.V1010L	HLA-B*07:02	224.59	IPPPVPKKPSL
TCGA-44-2656-01	TRMT2B	p.G237R	HLA-B*15:02	69.32	SQRHTMAIITF
TCGA-44-2656-01	CXorf61	p.S46Y	HLA-B*35:01	18.79	TALALVRPSSY
TCGA-44-2656-01	LONRF3	p.D650Y	HLA-A*30:01	82.29	SQRDGYNTAYI
TCGA-44-2656-01	ATP1B4	p.I282V	HLA-B*35:01	316.22	SVSYYPESASF
TCGA-44-2656-01	FHL1	p.R11M	HLA-A*01:01	131.85	CMDPLQGKKY
TCGA-44-2657-01	DLGAP3	p.G306C	HLA-A*30:01	385.08	KGRSCGSEG
TCGA-44-2657-01	TDRD5	p.K106N	HLA-C*03:02	221.48	NSMHNGRPSI
TCGA-44-2657-01	CNTN5	p.Q383K	HLA-A*30:01	155.51	RGKLQVYTYPH
TCGA-44-2657-01	C12orf11	p.E696Q	HLA-A*31:01	310.25	MQTTENGKASR
TCGA-44-2657-01	AVPR1A	p.P11H	HLA-B*58:01	244.47	AGHSGNSSPWW
TCGA-44-2657-01	ULK1	p.V489F	HLA-A*02:06	57.24	FLARKMSL
TCGA-44-2657-01	NEK5	p.P404H	HLA-B*15:18	231.46	WHAEYLQRKF
TCGA-44-2657-01	SLITRK5	p.R68L	HLA-A*02:03	281.09	ILTVSCENLGI
TCGA-44-2657-01	RALGAPA1	p.H1537Y	HLA-B*15:01	145.15	AMLTSQVCENY
TCGA-44-2657-01	HSP90AA1	p.I578M	HLA-A*02:03	291.66	MLEKKVEKVVV
TCGA-44-2657-01	UNC13C	p.G2059R	HLA-A*30:01	80.79	GTRDHKVTVKV
TCGA-44-2657-01	NF1	p.G1668V	HLA-B*35:01	121.49	FPVFAYDNVS
TCGA-44-2657-01	GAS2L2	p.D577Y	HLA-B*44:03	31.13	AEARESWY
TCGA-44-2657-01	GIPC3	p.A230S	HLA-A*30:01	225.45	RLRSGGAST
TCGA-44-2657-01	PPAN-P2RY11	p.D193Y	HLA-A*24:02	16.14	LYFRHYSI
TCGA-44-2657-01	UNC13A	p.T640K	HLA-A*11:01	20.63	LIYPISCTK
TCGA-44-2657-01	CILP2	p.D840E	HLA-A*33:03	336.16	TVGVTQPYLER
TCGA-44-2657-01	KCNA7	p.L298M	HLA-A*33:03	154.37	MQILGQTLR
TCGA-44-2657-01	ZNF638	p.C639F	HLA-A*30:01	159.74	SNLGGHSIRFK
TCGA-44-2657-01	TCF7L1	p.A399V	HLA-A*02:06	135.99	EQAKYYELV
TCGA-44-2657-01	ARID5A	p.D470V	HLA-C*03:02	141.35	RAVSPFLKEAV
TCGA-44-2657-01	ZEB2	p.S359C	HLA-A*02:03	289.82	SVSCSPTNSAI
TCGA-44-2657-01	CPS1	p.A1310S	HLA-A*33:03	172.56	SPMFSWPRLR
TCGA-44-2657-01	DIP2A	p.K1180N	HLA-A*02:01	311.13	ALCRSINL
TCGA-44-2657-01	CCDC54	p.S27Y	HLA-A*30:01	216.96	LSKVRQYL
TCGA-44-2657-01	CD96	p.G442V	HLA-C*03:02	160.49	NSSMTTRVF
TCGA-44-2657-01	DRD3	p.V234F	HLA-B*15:01	9.14	RQNSQCNSF
TCGA-44-2657-01	FAT1	p.T2971A	HLA-B*58:01	303.99	AVEAIQNEW
TCGA-44-2657-01	ADAMTS16	p.L99I	HLA-A*30:01	351.07	HIRLKGSR
TCGA-44-2657-01	PCDHA6	p.V758L	HLA-C*03:02	214.04	YSQQRRQRL
TCGA-44-2657-01	DNAH8	p.P2387H	HLA-B*15:02	231.52	EIHKGSNQTMY
TCGA-44-2657-01	SLC22A16	p.W241L	HLA-B*15:01	62.16	TLASVHLHSFF
TCGA-44-2657-01	GLI3	p.A161S	HLA-B*35:01	285	SLSSSPTY
TCGA-44-2657-01	FLNC	p.D226Y	HLA-B*35:01	21.28	NAREAMQQAY
TCGA-44-2657-01	MTERFD1	p.T317N	HLA-C*03:02	311.9	HMINRIPKML
TCGA-44-2657-01	FER1L6	p.Q411K	HLA-A*30:01	238.74	RAKESKFSKAL
TCGA-44-2657-01	TAF1L	p.P1427T	HLA-A*30:01	251.3	TVNAKVVK
TCGA-44-2657-01	MUSK	p.K296M	HLA-A*02:03	8.39	AMAAATISIA
TCGA-44-2657-01	ARAF	p.S214F	HLA-B*15:01	17.43	LQRIRSTF
TCGA-44-2657-01	WDR13	p.Y78F	HLA-C*03:03	484.05	LSEPGSARAF
TCGA-44-2657-01	NRK	p.R328G	HLA-A*26:01	323.58	HVVESLTGHL
TCGA-44-2659-01	MIB2	p.R505L	HLA-A*31:01	108.03	RSGPAAEAPR
TCGA-44-2659-01	PRDM2	p.S796I	HLA-B*15:02	190.87	TVIPPCFDEY
TCGA-44-2659-01	ATPIF1	p.K82Q	HLA-A*30:01	122.81	HQKEIERLQK
TCGA-44-2659-01	ZNF326	p.G41V	HLA-C*03:02	76.25	HVSYGGQRSM
TCGA-44-2659-01	FCRL2	p.G375W	HLA-B*44:03	20.13	CEANNGLW
TCGA-44-2659-01	HSPA6	p.V538E	HLA-B*40:01	36.68	REAAKNSL
TCGA-44-2659-01	LHX9	p.Q223H	HLA-B*35:01	89.77	LPYFNGTGTVH
TCGA-44-2659-01	AKR1C3	p.R171S	HLA-A*11:01	31.08	RSQLEMILNK
TCGA-44-2659-01	ADAMTS14	p.P1102L	HLA-A*02:03	436.25	NLGPDPGPTSL
TCGA-44-2659-01	PHRF1	p.R958P	HLA-C*03:02	366.83	FGSEEPTVTCV
TCGA-44-2659-01	MPEG1	p.P320T	HLA-A*11:01	171.96	LTDLPGPLVKK
TCGA-44-2659-01	GRM5	p.L455P	HLA-C*03:03	116.72	FTGVSGDTIPF
TCGA-44-2659-01	FAT3	p.H2697Q	HLA-B*15:01	164.3	IQVLPPETF
TCGA-44-2659-01	DYNC2H1	p.G4028V	HLA-A*02:06	29.9	RILGRSITAV
TCGA-44-2659-01	TECTA	p.E185Q	HLA-A*02:03	34.33	YQINWTTGTA
TCGA-44-2659-01	KIF21A	p.Q749H	HLA-A*30:01	319.69	HARLLKNHSQY
TCGA-44-2659-01	FGD6	p.R708L	HLA-A*02:03	239.08	SLGQTSAANGL
TCGA-44-2659-01	RASAL1	p.R342G	HLA-C*03:04	66.9	FGSNSLASKSM
TCGA-44-2659-01	P2RX2	p.P434Q	HLA-B*07:02	210	QPLRPCPI
TCGA-44-2659-01	NBEA	p.R1774I	HLA-B*15:18	131.86	LKIETQAILPM
TCGA-44-2659-01	OLFM4	p.L309M	HLA-A*02:03	53.68	NTMDDLLLYI
TCGA-44-2659-01	PCDH17	p.D264Y	HLA-C*03:03	254.54	NAPLGTVVIYL
TCGA-44-2659-01	OXGR1	p.V252L	HLA-A*02:01	27.46	YLCFLPFHIL
TCGA-44-2659-01	ZIC2	p.P419L	HLA-A*02:03	156	SLQGSESSPAA
TCGA-44-2659-01	FAM155A	p.R39L	HLA-A*02:01	17.07	WLLSLASLL
TCGA-44-2659-01	RNASE2	p.R124T	HLA-C*03:02	69.23	CTYAQTPANMF
TCGA-44-2659-01	MYH6	p.A919V	HLA-A*02:03	75	QLIKNKIQLEV
TCGA-44-2659-01	MYH6	p.G349V	HLA-C*12:03	120.11	VVYKLTGAIM
TCGA-44-2659-01	ADCY4	p.F72L	HLA-A*02:03	58.29	GLSLLLGLA
TCGA-44-2659-01	KHNYN	p.G238V	HLA-B*44:03	449.57	RESLDTVSM
TCGA-44-2659-01	MDGA2	p.T410K	HLA-A*30:01	78.8	KFKDFGTYTCV
TCGA-44-2659-01	DNAH3	p.R2991C	HLA-A*02:06	83.99	RQLGICYT
TCGA-44-2659-01	EVI2A	p.D194E	HLA-A*02:01	486.23	GLWPAESET
TCGA-44-2659-01	GAS2L2	p.P488A	HLA-B*40:02	92.51	AESVRSPTPV
TCGA-44-2659-01	PLXDC1	p.Q173H	HLA-A*30:01	77.71	ATHYVAPLMA
TCGA-44-2659-01	CASC3	p.E118K	HLA-A*30:01	31.27	KANDAVNSSTK
TCGA-44-2659-01	TBCD	p.M152I	HLA-B*13:01	336.2	WETRYILLL
TCGA-44-2659-01	ASXL3	p.S684Y	HLA-B*15:02	24.3	SLMSEISPIY
TCGA-44-2659-01	ANKRD24	p.R1043L	HLA-B*07:02	9.5	RARQAQSL
TCGA-44-2659-01	OLFM2	p.D111N	HLA-A*30:01	91.73	AANGSLSAK
TCGA-44-2659-01	ISYNA1	p.I329V	HLA-A*02:06	215.09	LIGSGLKTMSV
TCGA-44-2659-01	ZNF208	p.E786K	HLA-A*03:01	44.5	LSYHKKIHTGK
TCGA-44-2659-01	ZNF845	p.R183T	HLA-A*11:01	99.87	CTPKTHISK
TCGA-44-2659-01	LILRA1	p.L26F	HLA-A*31:01	132.79	HVQAGTFPK
TCGA-44-2659-01	SAPS1	p.R823S	HLA-A*02:03	101.48	ATSDPSTSV
TCGA-44-2659-01	C2orf71	p.C434F	HLA-A*02:06	35.74	FLSSTSPENI
TCGA-44-2659-01	SLC8A1	p.I531F	HLA-B*58:01	111.31	LGSPSTATVTF
TCGA-44-2659-01	INHBB	p.R361L	HLA-A*02:01	60.04	RMLGLNPGTV
TCGA-44-2659-01	SF3B1	p.K741N	HLA-A*03:01	313.09	RGNGLAAFLK
TCGA-44-2659-01	MAP2	p.R1584I	HLA-A*11:01	162.15	RSEPIRIAGK
TCGA-44-2659-01	SNPH	p.G303C	HLA-A*33:03	153.54	CVQASCMQER
TCGA-44-2659-01	SIRPB2	p.Q33H	HLA-A*33:03	162.29	DASGHSSR
TCGA-44-2659-01	SLC12A5	p.Q116L	HLA-A*02:03	66.03	VLAPRMGTFM
TCGA-44-2659-01	ZNF621	p.E183Q	HLA-A*31:01	82.07	KQCGKAFK
TCGA-44-2659-01	SLC12A8	p.E689V	HLA-B*40:02	34.99	MEMTQLTQV
TCGA-44-2659-01	LPHN3	p.T881M	HLA-A*02:01	103.08	VIMWVGILLSL
TCGA-44-2659-01	DMP1	p.Q434K	HLA-A*11:01	104.71	SSSQEGLK
TCGA-44-2659-01	FAT4	p.D1605E	HLA-A*02:03	171.56	NLIVSATEL
TCGA-44-2659-01	ZNF827	p.Q164L	HLA-C*12:03	14.62	FSPPSHHAL
TCGA-44-2659-01	TKTL2	p.P114H	HLA-C*07:17	479.47	RHPTHRLPF
TCGA-44-2659-01	SLC45A2	p.H316Y	HLA-B*15:01	28.25	LLRALVNMPPY
TCGA-44-2659-01	EGFLAM	p.R507L	HLA-A*33:03	9.07	HTSLSWWRSQR
TCGA-44-2659-01	MCTP1	p.R617S	HLA-A*03:01	243.88	LSIFHNLK
TCGA-44-2659-01	TSLP	p.C34S	HLA-A*01:01	20.89	NSDFEKIKAAY
TCGA-44-2659-01	FBN2	p.K895N	HLA-A*02:01	136.16	SLNGTCWLNI
TCGA-44-2659-01	PCDHGA5	p.N112K	HLA-A*11:01	20.65	VVNFNILVEK
TCGA-44-2659-01	HAVCR2	p.G86V	HLA-C*03:02	234.12	WTSRYWLNVDF
TCGA-44-2659-01	CCNJL	p.H402R	HLA-A*30:01	78.68	SMRMAIAAEPR
TCGA-44-2659-01	SLC34A1	p.P92H	HLA-B*07:02	167.15	LVHKLRQAGAM
TCGA-44-2659-01	EXOC2	p.C719S	HLA-B*58:01	114.02	CSYLERHTF
TCGA-44-2659-01	HUS1B	p.P210S	HLA-B*07:02	157.73	SPQSAVGV
TCGA-44-2659-01	TBC1D7	p.A101S	HLA-A*33:03	355.21	STPQAEVYLR
TCGA-44-2659-01	HSPA1L	p.G26R	HLA-A*31:01	64.61	CVGVFQHR
TCGA-44-2659-01	DNAH8	p.P1030T	HLA-B*40:02	97.63	KEFLANNT
TCGA-44-2659-01	GPR116	p.T952A	HLA-B*13:01	412.32	GEAKCVFWNF
TCGA-44-2659-01	DST	p.P373M	HLA-C*07:17	144.71	YRGPDRYEY
TCGA-44-2659-01	PHF14	p.C458F	HLA-C*12:03	25.19	ISFDAGMCRAY
TCGA-44-2659-01	HDAC9	p.T458R	HLA-A*31:01	56.41	RTQSAPLPQSR
TCGA-44-2659-01	ABCA13	p.W3754L	HLA-A*02:01	123.38	GLVCWMIL
TCGA-44-2659-01	HGF	p.P574T	HLA-A*11:01	172.79	GTEGSDLVLMK
TCGA-44-2659-01	PILRA	p.R85W	HLA-B*35:01	88.98	WPPSIHKDY
TCGA-44-2659-01	MUC17	p.L16H	HLA-C*15:02	282.5	LTLVHSLL
TCGA-44-2659-01	NRCAM	p.P649T	HLA-C*12:03	441.33	PVYDVPNTPF
TCGA-44-2659-01	PTPRZ1	p.S564C	HLA-B*40:02	330.85	AESLNTVC
TCGA-44-2659-01	PLXNA4	p.D1693Y	HLA-C*03:03	67.59	FVYDLFETI
TCGA-44-2659-01	MGAM	p.P1160T	HLA-A*02:03	162.01	GMFSRDQPT
TCGA-44-2659-01	LZTS1	p.L85M	HLA-B*15:18	125.76	SHHPDYTAM
TCGA-44-2659-01	ASS1	p.I281M	HLA-A*02:01	65.35	GMYETPAGTIL
TCGA-44-2659-01	GPR112	p.S1956L	HLA-B*54:01	331.61	NPLLSTSLRA
TCGA-44-2665-01	GPN2	p.D100N	HLA-B*15:01	91.7	KLNPLRGHYF
TCGA-44-2665-01	KIAA1522	p.S847L	HLA-B*07:02	5.67	APTPALGPL
TCGA-44-2665-01	C1orf58	p.F219S	HLA-B*15:18	123.72	LAYETANSY
TCGA-44-2665-01	LONP1	p.T738M	HLA-A*02:03	23.83	VMPENLQDFV
TCGA-44-2665-01	CASP8	p.E147D	HLA-C*14:02	421.22	IFIEMDKRVIL
TCGA-44-2665-01	COL25A1	p.D289N	HLA-A*30:01	110.92	KGNAGENGPK
TCGA-44-2665-01	F13A1	p.D618G	HLA-A*02:03	147.84	RINETRGV
TCGA-44-2665-01	HSPA5	p.L417F	HLA-C*12:03	216.53	VLFDVCPLTL
TCGA-44-2666-01	FAT3	p.P160S	HLA-C*03:02	218.92	FSSTTYSVTIA
TCGA-44-2666-01	SYNE2	p.G2678V	HLA-A*02:06	380.46	LQATKHVFSVL
TCGA-44-2666-01	DDX49	p.I103T	HLA-C*03:02	172.46	CTIVGGMDM
TCGA-44-2666-01	LAIR2	p.R59H	HLA-B*15:18	377.82	FHLEREDRAKY
TCGA-44-2666-01	SHROOM1	p.L749R	HLA-A*33:03	341.21	EQASLLQRR
TCGA-44-2666-01	ICK	p.L586Q	HLA-C*03:02	414.6	YSSQKAMRPH
TCGA-44-2666-01	TNFSF15	p.L47R	HLA-C*06:02	75.37	FRAGLTTYLLV
TCGA-44-4112-01	SCNN1D	p.V97I	HLA-C*12:03	279.32	IALCWQLGLLF
TCGA-44-4112-01	IVL	p.A66V	HLA-A*02:06	152.63	KQEEKHMTV
TCGA-44-4112-01	IVL	p.G171V	HLA-A*02:03	76.67	HLKHLEQQEV
TCGA-44-4112-01	FCRL5	p.P274T	HLA-A*30:01	30.4	STRSWIQVQI
TCGA-44-4112-01	PAPPA2	p.Q1383H	HLA-A*31:01	346.76	HSCIHRPCGK
TCGA-44-4112-01	PAPPA2	p.G1413V	HLA-A*02:06	209.57	SIVPGLMKCAI
TCGA-44-4112-01	ASPM	p.W1358G	HLA-B*15:01	367.06	LIQGYGRRY
TCGA-44-4112-01	NFASC	p.S1012Y	HLA-C*14:02	26.25	QYIWNVTVL
TCGA-44-4112-01	EPHX1	p.K23Q	HLA-A*02:03	478.04	FISRDQEETL
TCGA-44-4112-01	ACTN2	p.R307L	HLA-A*02:06	21.59	RTIPWLENL
TCGA-44-4112-01	NLRP3	p.T915K	HLA-A*11:01	26.82	SSVLSTNQNLK
TCGA-44-4112-01	C1orf150	p.L112P	HLA-B*07:02	294.95	APLRTSVSRPC
TCGA-44-4112-01	MSRB2	p.N171H	HLA-A*30:01	140.6	HSVALKFKPRK
TCGA-44-4112-01	CPXM2	p.Q576L	HLA-A*02:01	197	FLKEEGTVNGA
TCGA-44-4112-01	NELL1	p.G699C	HLA-A*11:01	486.63	TSQCLDQNCHK
TCGA-44-4112-01	MPPED2	p.T266M	HLA-A*02:01	59.24	TMYINASTCTV
TCGA-44-4112-01	LRRC32	p.V222L	HLA-C*03:03	125.24	FSLQQLRL
TCGA-44-4112-01	MMP3	p.P90S	HLA-A*30:01	61.31	KSRCGVPDVGH
TCGA-44-4112-01	SYT1	p.D106Y	HLA-C*12:03	45.1	YVKDLGKTM
TCGA-44-4112-01	UBE3B	p.L278S	HLA-C*03:02	442.62	LTVSESHDML
TCGA-44-4112-01	RSRC2	p.Q406*	HLA-A*02:06	115.45	EVFRNLDAV
TCGA-44-4112-01	GATM	p.I388V	HLA-A*02:06	323.09	KMFEKLGVT
TCGA-44-4112-01	C15orf26	p.W193L	HLA-A*02:01	233.57	CLQAAFPDPQL
TCGA-44-4112-01	CACNA1H	p.V1554L	HLA-A*03:01	208.85	VLVENFHK
TCGA-44-4112-01	CPPED1	p.G253W	HLA-B*35:01	74.25	NAWGTYQNLDM
TCGA-44-4112-01	IL4R	p.K454M	HLA-B*35:01	186.21	FPSAGPMEAPP
TCGA-44-4112-01	LONP2	p.R333W	HLA-B*58:01	10.44	KSTTDRLDIW
TCGA-44-4112-01	ESRP2	p.T526I	HLA-A*02:03	192.5	QMISAERALAA
TCGA-44-4112-01	MYO15A	p.E604K	HLA-A*11:01	35.79	KAAYKRFGYK
TCGA-44-4112-01	CCDC8	p.G435A	HLA-A*30:01	319.9	AQRAEAAHNQR
TCGA-44-4112-01	GRLF1	p.G1276V	HLA-A*02:06	72.27	TVLSTEGIYRV
TCGA-44-4112-01	FUT1	p.D273Y	HLA-C*03:04	22.51	YTSQGDVTF
TCGA-44-4112-01	NLRP12	p.R919L	HLA-A*02:03	55.78	LLLGICRLGSA
TCGA-44-4112-01	KRTCAP3	p.R126L	HLA-C*03:02	195.54	LTVANGGL
TCGA-44-4112-01	TTN	p.C3285F	HLA-A*11:01	103.57	LLSTGFKFK
TCGA-44-4112-01	TTN	p.V1550L	HLA-A*02:03	78.88	ALEHQVKPMFV
TCGA-44-4112-01	AOX1	p.Q1225K	HLA-A*11:01	30.93	YTIEELNYSPK
TCGA-44-4112-01	ALS2CR11	p.V277A	HLA-A*30:01	260.4	ATKVITPQT
TCGA-44-4112-01	ERBB4	p.C304F	HLA-C*03:02	16.31	FVRACPSSKM
TCGA-44-4112-01	FEV	p.N97I	HLA-A*02:03	14.44	MIYDKLSRAL
TCGA-44-4112-01	ESPNL	p.G893C	HLA-C*14:02	246.41	CWEAVRAF
TCGA-44-4112-01	HNF4A	p.H92N	HLA-A*31:01	117.36	NNMYSCRFSR
TCGA-44-4112-01	DOPEY2	p.L2210V	HLA-A*02:03	114.88	HTVRILELV
TCGA-44-4112-01	BSN	p.S1603F	HLA-C*03:02	6.39	YSQTTPPSVF
TCGA-44-4112-01	GP5	p.R315C	HLA-A*02:01	192.48	NLSCLRYLGV
TCGA-44-4112-01	HGFAC	p.K131E	HLA-B*44:03	13.96	REWCATTHNY
TCGA-44-4112-01	GPR125	p.S1039I	HLA-A*02:03	309.89	FIAFFVVHHC
TCGA-44-4112-01	GRSF1	p.R461L	HLA-A*33:03	24.32	DLSHVHHR
TCGA-44-4112-01	NPFFR2	p.R98L	HLA-B*07:02	23.91	VPAADRARL
TCGA-44-4112-01	FRAS1	p.H2824R	HLA-A*31:01	96.51	GTVKIPVIRR
TCGA-44-4112-01	ANK2	p.L134I	HLA-A*02:03	336.95	AQSQNGFTPI
TCGA-44-4112-01	TRIO	p.K1801R	HLA-A*33:03	28.01	HVKKLAHKHR
TCGA-44-4112-01	AMACR	p.H305L	HLA-C*03:02	97.36	LTFEEVVL
TCGA-44-4112-01	FER	p.K415N	HLA-A*31:01	338.08	SVTSMERNER
TCGA-44-4112-01	PHF15	p.R480G	HLA-A*02:06	114.81	RVGNLCYMV
TCGA-44-4112-01	PSD2	p.R230C	HLA-B*07:02	206.66	SPLRRSISSSC
TCGA-44-4112-01	EBF1	p.F558L	HLA-A*02:03	209.13	ALAPVVRPQT
TCGA-44-4112-01	STXBP5	p.T353I	HLA-B*44:03	247.75	CEIPYPNDF
TCGA-44-4112-01	PNLDC1	p.A352E	HLA-B*40:02	15.59	AEYDAFLCGSV
TCGA-44-4112-01	RBAK	p.L304F	HLA-B*58:01	51.14	KSFSQKGTF
TCGA-44-4112-01	HECW1	p.K254M	HLA-A*02:03	24.59	SMIIGNTVNPI
TCGA-44-4112-01	ABCA13	p.D2520Y	HLA-A*30:01	65.71	SMYSIVKLLK
TCGA-44-4112-01	HGF	p.P700T	HLA-A*31:01	17.39	ITNRPGIFVR
TCGA-44-4112-01	RELN	p.L3043M	HLA-C*03:02	140.26	WAMDNILIGGA
TCGA-44-4112-01	LRRC4	p.L31P	HLA-B*54:01	87.54	IPCAAIAAAA
TCGA-44-4112-01	DLGAP2	p.S462Y	HLA-B*44:03	11.38	AEINGQFEY
TCGA-44-4112-01	FBXO16	p.G247V	HLA-A*31:01	187.97	TVQQVRRKR
TCGA-44-4112-01	ANK1	p.S973I	HLA-B*40:01	26.79	AEEEGLAI
TCGA-44-4112-01	ZFP41	p.P80L	HLA-B*40:01	29.96	FEGVPVFIL
TCGA-44-4112-01	FAM83H	p.P931T	HLA-B*40:02	183.78	TERRGSLTLTI
TCGA-44-4112-01	TMEM2	p.V1348L	HLA-A*02:03	68.68	GLLEQFIPLQL
TCGA-44-4112-01	CPXCR1	p.P97A	HLA-A*30:01	18.25	IARKLVSHK
TCGA-44-4112-01	ODZ1	p.N58T	HLA-A*33:03	335.94	YTSQSRKR
TCGA-44-4112-01	FRMD7	p.P112T	HLA-C*03:02	292.71	LTCSDNCTALM
TCGA-44-4112-01	L1CAM	p.G946C	HLA-B*35:01	106.58	CVLTGYVLSY
TCGA-44-5645-01	CDC42EP2	p.F37L	HLA-A*02:03	340.73	MISPPLGDL
TCGA-44-5645-01	GRM5	p.D82G	HLA-A*02:03	308.52	RINSGPTLL
TCGA-44-5645-01	WBP2NL	p.P103S	HLA-C*14:02	68.53	SYGGWEGQATF
TCGA-44-5645-01	TTLL12	p.D611N	HLA-A*31:01	451.78	NFNPNCERACR
TCGA-44-5645-01	PIK3CA	p.H1047R	HLA-A*33:03	175.06	FMKQMNDAR
TCGA-44-5645-01	C9orf3	p.A234V	HLA-A*02:06	119.65	LQIRKTGV
TCGA-44-6145-01	PADI2	p.V337F	HLA-B*58:01	74.59	KTNCELKF
TCGA-44-6145-01	HSPG2	p.G72V	HLA-A*02:03	40.05	SISGDDLGSV
TCGA-44-6145-01	LPPR4	p.P423L	HLA-A*02:03	115.42	TLSVEDPV
TCGA-44-6145-01	KCNA2	p.K437T	HLA-A*02:03	132.95	YLQVTSCPT
TCGA-44-6145-01	HIPK1	p.A686P	HLA-B*07:02	220.82	QPPAAQPL
TCGA-44-6145-01	PIP5K1A	p.H562Y	HLA-B*35:01	7.01	EVAESEFTY
TCGA-44-6145-01	SPRR3	p.K148M	HLA-A*02:01	28.43	TMLPEPCPSTV
TCGA-44-6145-01	SELL	p.P337S	HLA-B*15:01	22.44	ISVAVMVTAF
TCGA-44-6145-01	SLC9A11	p.L841P	HLA-B*07:02	18.21	LPKKLKAL
TCGA-44-6145-01	KIAA1614	p.L259M	HLA-B*35:01	96.11	EADLDSTSM
TCGA-44-6145-01	DHX9	p.H252Y	HLA-C*14:02	23.22	YYLGVVEAY
TCGA-44-6145-01	KCNK2	p.C380F	HLA-C*07:17	62.29	FRRTLSVNHL
TCGA-44-6145-01	TGFB2	p.D205V	HLA-A*02:03	11.36	WLSFDVTV
TCGA-44-6145-01	RAB4A	p.Q193H	HLA-A*33:03	193.3	HYGDAALRQLR
TCGA-44-6145-01	ALOX5	p.G63A	HLA-A*02:01	146.6	ELAEIQLV
TCGA-44-6145-01	NRG3	p.T665K	HLA-A*30:01	133.71	KAFLPLSPTA
TCGA-44-6145-01	BMPR1A	p.I426V	HLA-C*15:02	267.56	YVMADIYSFGL
TCGA-44-6145-01	FAS	p.E114V	HLA-A*33:03	85.82	LVVEINCTR
TCGA-44-6145-01	ENTPD1	p.K48M	HLA-A*02:01	92.54	VMYGIVLDA
TCGA-44-6145-01	COL17A1	p.L1235M	HLA-A*26:01	236.3	GVSGAMATY
TCGA-44-6145-01	SORCS1	p.N487K	HLA-A*03:01	411.49	FLANKKIDK
TCGA-44-6145-01	DHX32	p.M512R	HLA-A*33:03	18.09	EVLTIAAR
TCGA-44-6145-01	TCERG1L	p.Q560H	HLA-B*40:01	310	HEHFFNQF
TCGA-44-6145-01	MUC2	p.G864R	HLA-C*07:02	8.08	YRSGHYITF
TCGA-44-6145-01	ANO3	p.R840S	HLA-B*15:02	99.79	IAITSDYIPSF
TCGA-44-6145-01	PAMR1	p.C33F	HLA-B*35:01	56.68	EAFPGAEWNIM
TCGA-44-6145-01	SERPING1	p.V446E	HLA-B*40:02	300.99	TELELTETGV
TCGA-44-6145-01	MS4A4A	p.C212F	HLA-C*12:03	33.87	FTPGGVVLIL
TCGA-44-6145-01	ALDH3B2	p.V243L	HLA-C*14:02	239.96	YIAPTVLVDL
TCGA-44-6145-01	SLCO2B1	p.V125E	HLA-B*40:01	14.71	LEALAGLLMTL
TCGA-44-6145-01	RAB38	p.C208F	HLA-A*02:03	142.89	KVASCSGFA
TCGA-44-6145-01	GRM5	p.L627Q	HLA-B*15:01	204.39	GICQGYLCTF
TCGA-44-6145-01	SCN3B	p.P133T	HLA-A*30:01	33.62	RTFVKTTRLI
TCGA-44-6145-01	KRAS	p.G12V	HLA-A*02:06	98.51	LVVVGAVGV
TCGA-44-6145-01	CNTN1	p.R274P	HLA-B*35:01	16.83	IPWRKVLEPM
TCGA-44-6145-01	ACVR1B	p.A316T	HLA-C*15:02	368.56	LTHLHMEIV
TCGA-44-6145-01	HMGA2	p.R49M	HLA-B*35:01	384.72	EPSPKRPM
TCGA-44-6145-01	GLIPR1	p.A63P	HLA-A*02:06	293.38	DMLYMTWDPPL
TCGA-44-6145-01	CDK17	p.D106Y	HLA-B*44:03	307.71	HENLKMGSY
TCGA-44-6145-01	NEDD1	p.N162K	HLA-A*11:01	39.17	SSTPFGHGSK
TCGA-44-6145-01	C12orf42	p.Q160L	HLA-B*07:02	80.35	RARGAPKL
TCGA-44-6145-01	RIMBP2	p.C362S	HLA-A*02:03	178.64	KLNMAAST
TCGA-44-6145-01	PARP4	p.L437F	HLA-B*15:01	457.15	LSKLGNVRPLF
TCGA-44-6145-01	C13orf31	p.Q272R	HLA-A*33:03	45.56	DSYDGITTNR
TCGA-44-6145-01	ZNF828	p.R769L	HLA-A*31:01	161.03	PLCNFESNFPR
TCGA-44-6145-01	REC8	p.E444K	HLA-B*40:02	58.33	TEVEAPEAPAL
TCGA-44-6145-01	MAPKBP1	p.D420Y	HLA-B*15:01	39.78	SSFITCSSY
TCGA-44-6145-01	TLN2	p.E2536K	HLA-A*30:01	43.01	RQQQYKFLPTK
TCGA-44-6145-01	CILP	p.P1051L	HLA-B*40:01	7.53	HEYLVNHLL
TCGA-44-6145-01	XYLT1	p.D465Y	HLA-B*15:01	104.78	FIRKQGLY
TCGA-44-6145-01	XYLT1	p.F330L	HLA-A*02:01	34.56	YMPANPVRIAL
TCGA-44-6145-01	THUMPD1	p.Q236H	HLA-A*02:06	184.77	LTNPHYTVV
TCGA-44-6145-01	SPNS1	p.A205S	HLA-A*03:01	343.48	LGYISGSK
TCGA-44-6145-01	RNF40	p.R292P	HLA-B*07:02	164.39	KPEQKLNKHL
TCGA-44-6145-01	ITGAD	p.L535M	HLA-A*02:06	352.3	MIDVAIGA
TCGA-44-6145-01	MMP2	p.P197T	HLA-A*02:01	42.86	GLLAHAFAT
TCGA-44-6145-01	WWP2	p.R468L	HLA-C*14:02	11.77	YFVDHNTL
TCGA-44-6145-01	CNTNAP4	p.C31F	HLA-A*02:06	100.39	YVCDDPLVSA
TCGA-44-6145-01	ADAMTS18	p.G730V	HLA-A*11:01	272.22	LVGCDHELVSK
TCGA-44-6145-01	ALOX12	p.W595R	HLA-A*30:01	180.75	MAISRHLSR
TCGA-44-6145-01	DNAH9	p.S1270*	HLA-B*40:01	33.24	IEIQQMEYYGL
TCGA-44-6145-01	TOP3A	p.R405L	HLA-B*40:02	88.96	LERGGPTPL
TCGA-44-6145-01	PPM1E	p.V399L	HLA-A*02:03	79.73	SLSRAIGDA
TCGA-44-6145-01	DAPK3	p.G34C	HLA-A*30:01	202.59	RQKCTGKEYAA
TCGA-44-6145-01	INSR	p.G373R	HLA-A*31:01	58.05	GSLIINIRR
TCGA-44-6145-01	MUC16	p.T435K	HLA-A*30:01	121.75	SGKETEGTLNK
TCGA-44-6145-01	ZNF208	p.C486F	HLA-B*07:02	227.4	KPYKCEEF
TCGA-44-6145-01	SPTBN4	p.A1815T	HLA-A*26:01	91.58	ETWAELLELM
TCGA-44-6145-01	SYT3	p.G193V	HLA-A*02:06	315.17	QTSPELPSEGV
TCGA-44-6145-01	SIGLEC8	p.L228F	HLA-B*58:01	94.05	TSLTCQVTF
TCGA-44-6145-01	SIGLEC14	p.R217C	HLA-A*02:06	389.91	CQVKCQGAQV
TCGA-44-6145-01	ZNF347	p.G715V	HLA-A*30:01	128.21	CVKAFSVRSSL
TCGA-44-6145-01	LILRA1	p.A360E	HLA-B*40:01	184.17	KEGAADAPLRL
TCGA-44-6145-01	LILRB4	p.A93E	HLA-B*44:03	158.96	YEGRYRCY
TCGA-44-6145-01	ZNF548	p.S368I	HLA-B*40:02	345.1	GERPYECIVC
TCGA-44-6145-01	ZIK1	p.R265G	HLA-B*15:01	495.22	HQRVHTGEGPW
TCGA-44-6145-01	LPIN1	p.A375S	HLA-A*11:01	226.95	TSNKTDSPSRK
TCGA-44-6145-01	CRIPT	p.A84E	HLA-B*40:01	31.81	CEMCGKKVL
TCGA-44-6145-01	SLC5A7	p.G230V	HLA-A*24:02	28.05	KYQKPWLV
TCGA-44-6145-01	POTEF	p.K206R	HLA-A*31:01	180.02	CQLNVLDNKR
TCGA-44-6145-01	POTEF	p.K114M	HLA-B*58:01	115.72	RGSSMSKVGAW
TCGA-44-6145-01	NCKAP5	p.P417Q	HLA-B*35:01	45.35	EPISDNQM
TCGA-44-6145-01	LRP1B	p.Q1832K	HLA-A*11:01	36.94	KVYDKEAK
TCGA-44-6145-01	CHRNA1	p.V263I	HLA-B*15:02	424.42	IIIPCLLFSF
TCGA-44-6145-01	PDE11A	p.N860K	HLA-A*11:01	178.89	LTPSAIFDRK
TCGA-44-6145-01	CERKL	p.R405M	HLA-A*30:01	28.85	RMAQGSPK
TCGA-44-6145-01	FAM171B	p.E247V	HLA-A*02:03	60.9	VLTPLAAICV
TCGA-44-6145-01	COL5A2	p.R338S	HLA-B*15:01	408.9	AMGPLGPSGM
TCGA-44-6145-01	BMPR2	p.V453L	HLA-B*40:02	125.01	FEDMQVLL
TCGA-44-6145-01	CCDC108	p.H773L	HLA-A*02:03	12.55	HLIPQYSLDV
TCGA-44-6145-01	GPR55	p.L283M	HLA-B*15:01	119.95	SMCFSNVNCCM
TCGA-44-6145-01	GDAP1L1	p.G232V	HLA-C*03:02	94.88	ILVELAMVL
TCGA-44-6145-01	C20orf135	p.C177W	HLA-C*14:02	380.64	CWEGNAGFYEM
TCGA-44-6145-01	MYT1	p.P338S	HLA-B*40:01	47.91	SEYSVIVEV
TCGA-44-6145-01	CPNE4	p.D170Y	HLA-C*14:02	61.35	KYFFSKSDPFL
TCGA-44-6145-01	UBXN7	p.S326I	HLA-B*40:02	39.67	SESELFSGI
TCGA-44-6145-01	GBA3	p.W205R	HLA-A*30:01	49.14	RSRHSYDSLF
TCGA-44-6145-01	ATP8A1	p.T489R	HLA-A*31:01	19.12	LTMMAVCHR
TCGA-44-6145-01	EPHA5	p.R922M	HLA-B*15:01	118.08	WQKERNSM
TCGA-44-6145-01	ELF2	p.Q508H	HLA-C*12:03	239.31	HTPPRVISA
TCGA-44-6145-01	RXFP1	p.G489R	HLA-A*31:01	68.22	STHCQLVR
TCGA-44-6145-01	CTNND2	p.V428I	HLA-A*02:03	358.1	RIYQKPPMRSL
TCGA-44-6145-01	DNAH5	p.R2909L	HLA-B*40:01	74.62	IESFSHLKEL
TCGA-44-6145-01	CDH10	p.R409S	HLA-A*02:01	241.68	VMASDPDSI
TCGA-44-6145-01	IL31RA	p.P118T	HLA-B*35:01	297.79	FLTRITIPDNY
TCGA-44-6145-01	UBE2D2	p.H55R	HLA-C*07:17	43.13	IRFPTDYPF
TCGA-44-6145-01	PCDHGA6	p.P100Q	HLA-B*15:02	63.96	SQRCLVSF
TCGA-44-6145-01	BMP6	p.Q118L	HLA-B*40:01	230.77	QEEQQQQQLL
TCGA-44-6145-01	DAXX	p.L566F	HLA-C*14:02	246.18	FFELEIEALPL
TCGA-44-6145-01	PNPLA1	p.V475L	HLA-A*02:03	180.11	ALPLVHVKETV
TCGA-44-6145-01	XPO5	p.E122V	HLA-A*02:03	8.84	ALSRIVVV
TCGA-44-6145-01	ZNF292	p.D1219Y	HLA-A*03:01	55.03	VINPNITSQYK
TCGA-44-6145-01	PSPH	p.R73S	HLA-A*02:03	165.78	LIQPSSEQV
TCGA-44-6145-01	PSPH	p.R73W	HLA-B*58:01	21.83	RLALIQPSW
TCGA-44-6145-01	PCLO	p.E2139Q	HLA-C*15:02	433.67	ITQHFSTQEI
TCGA-44-6145-01	SEMA3A	p.R359K	HLA-A*11:01	278	FLGPYAHK
TCGA-44-6145-01	AKAP9	p.G2803V	HLA-A*02:01	307.66	ILVKNAVIQI
TCGA-44-6145-01	SAMD9	p.V706D	HLA-B*35:01	325.32	SPFDKRDKY
TCGA-44-6145-01	COL1A2	p.G1111V	HLA-A*02:01	9.79	FVYDGDFYRA
TCGA-44-6145-01	FBXL13	p.K103E	HLA-B*40:01	156.83	SEKKEDELIL
TCGA-44-6145-01	POT1	p.R137L	HLA-B*15:01	29.43	LLVWASTHM
TCGA-44-6145-01	POT1	p.G76V	HLA-A*02:03	116.39	ALPIIYKNV
TCGA-44-6145-01	NUP205	p.R1575T	HLA-A*31:01	163.37	LTSGVIVR
TCGA-44-6145-01	EPHB6	p.A186P	HLA-A*33:03	71.4	SAAWAVGPHR
TCGA-44-6145-01	UBE3C	p.S489T	HLA-A*02:03	134.78	MTFEDSSRI
TCGA-44-6145-01	KCNU1	p.A159S	HLA-B*58:01	292.75	MSADDKIKFWL
TCGA-44-6145-01	PXDNL	p.S627C	HLA-A*33:03	348.9	DSAINCTRR
TCGA-44-6145-01	COL22A1	p.Q1475K	HLA-A*02:01	172.74	KLETRLAYLL
TCGA-44-6145-01	PTPRD	p.S1179T	HLA-A*30:01	386.55	RTIRYGREVEL
TCGA-44-6145-01	C9orf150	p.R116L	HLA-C*03:02	52.66	RATDVRLML
TCGA-44-6145-01	PCSK5	p.N127D	HLA-C*03:02	404.77	TYFDDPKWPSM
TCGA-44-6145-01	PRUNE2	p.Q1761K	HLA-A*11:01	43.06	KSNPFCDNQK
TCGA-44-6145-01	ERP44	p.D220Y	HLA-B*15:01	13.47	YMVYLGAM
TCGA-44-6145-01	AKNA	p.E611Q	HLA-A*33:03	154.3	EQYLKACR
TCGA-44-6145-01	LRSAM1	p.H468R	HLA-C*07:17	152.58	MRRQIRSQIKL
TCGA-44-6145-01	FCN2	p.Q146H	HLA-A*02:03	358.93	TVFHRRVDGSV
TCGA-44-6145-01	OLFM1	p.G403V	HLA-A*02:03	38.8	GLHHLRHAV
TCGA-44-6145-01	PNPLA7	p.R680H	HLA-A*01:01	165.01	LTSIKHRY
TCGA-44-6145-01	HEPH	p.V881F	HLA-C*12:03	67.06	FSWIYYSAV
TCGA-44-6145-01	KIAA2022	p.A214T	HLA-A*11:01	295.68	RTGDRRETEK
TCGA-44-6145-01	RGAG1	p.R1271L	HLA-A*02:01	52.87	ILLTRFLEGL
TCGA-44-6145-01	IGSF1	p.R952S	HLA-A*01:01	185.26	TTMSNSGSY
TCGA-44-6146-01	ASTN1	p.T351A	HLA-B*44:03	470.78	AEAENDPQL
TCGA-44-6146-01	DISC1	p.H391R	HLA-A*30:01	224.55	RFQLPSRQPA
TCGA-44-6146-01	RYR2	p.V2815L	HLA-C*07:17	204.67	RRISQTSQVSL
TCGA-44-6146-01	B3GNT1	p.E172K	HLA-B*07:02	232.66	DPRKPGEFALL
TCGA-44-6146-01	NTM	p.R62W	HLA-B*58:01	13.36	ATLRCTIDNW
TCGA-44-6146-01	KCNJ8	p.A46V	HLA-A*31:01	400.76	LVHKNIREQGR
TCGA-44-6146-01	KRAS	p.G12V	HLA-A*02:06	98.51	LVVVGAVGV
TCGA-44-6146-01	SAFB	p.R642H	HLA-B*40:02	411.76	AQWEREEHERL
TCGA-44-6146-01	C20orf194	p.L630V	HLA-A*02:06	142.95	GSSNFLMIAV
TCGA-44-6146-01	MND1	p.R134W	HLA-B*58:01	8.63	LSSLRDQW
TCGA-44-6146-01	RFESD	p.C111Y	HLA-A*30:01	115.11	KWYSKGIK
TCGA-44-6146-01	NKX2-5	p.A63S	HLA-B*07:02	289.3	GPEAASPGL
TCGA-44-6146-01	MAP3K7	p.Y290C	HLA-A*02:03	282.22	KIMTHLMRC
TCGA-44-6146-01	IGSF1	p.N381I	HLA-B*35:01	211.04	NIVTYSDTGIY
TCGA-44-6147-01	H6PD	p.N375I	HLA-A*24:02	13.42	GYARILFKI
TCGA-44-6147-01	MSH4	p.I575V	HLA-A*02:06	201.05	NSYSFTSADLV
TCGA-44-6147-01	LPPR4	p.D342Y	HLA-C*03:03	12.21	YALRSLTDL
TCGA-44-6147-01	CD101	p.491_492WA>CS	HLA-A*02:01	51.99	KMDCHLPA
TCGA-44-6147-01	WDR3	p.P643S	HLA-B*35:01	23.34	FVSKSHLFF
TCGA-44-6147-01	CACNA1E	p.D1832Y	HLA-A*03:01	38.1	QLYSELQK
TCGA-44-6147-01	ITGA8	p.G384L	HLA-A*02:03	72.66	ILTGTETFEI
TCGA-44-6147-01	TNNT3	p.E114V	HLA-A*33:03	200.5	KVRERQNR
TCGA-44-6147-01	PARVA	p.300_301MG>IW	HLA-A*02:03	29.54	YLVLLMAPGGL
TCGA-44-6147-01	CCDC73	p.E612G	HLA-B*35:01	307.89	LPGTRGHAL
TCGA-44-6147-01	CPT1A	p.G600W	HLA-B*40:01	64.5	REWRTETV
TCGA-44-6147-01	C11orf88	p.R57S	HLA-A*30:01	98.03	LSRDSSQRLPV
TCGA-44-6147-01	NELL2	p.G447W	HLA-B*40:02	70.63	AEWRHYCRENT
TCGA-44-6147-01	DCLK1	p.D592Y	HLA-B*35:01	105.54	FPPFRGSGY
TCGA-44-6147-01	ACSM2B	p.K557N	HLA-A*33:03	121.74	NIQRTKLR
TCGA-44-6147-01	ZNF720	p.K49M	HLA-A*02:03	5.5	SMPDLITFL
TCGA-44-6147-01	KCTD19	p.E489K	HLA-A*30:01	14.8	KAYKSWTQEK
TCGA-44-6147-01	ZZEF1	p.K923R	HLA-A*30:01	188.58	LARMNISEVLA
TCGA-44-6147-01	GGNBP2	p.D484Y	HLA-A*24:02	71.77	SYVACTEGI
TCGA-44-6147-01	PPM1D	p.A140S	HLA-C*03:04	393.88	SAIRKGFL
TCGA-44-6147-01	GPR142	p.V376I	HLA-A*24:02	190.66	LWAPRVFI
TCGA-44-6147-01	CYTH1	p.L12M	HLA-C*12:02	179.4	MTAEERQEL
TCGA-44-6147-01	CARD14	p.R720H	HLA-A*33:03	341.62	HVNSYTMK
TCGA-44-6147-01	ZNF99	p.L713F	HLA-B*15:01	29.09	KAFNNSSTF
TCGA-44-6147-01	ZNF226	p.S376F	HLA-B*44:03	155.58	EECGRAFSQAF
TCGA-44-6147-01	DMWD	p.R363P	HLA-B*07:02	160.84	APGHGHKSWV
TCGA-44-6147-01	MEIS3	p.A30S	HLA-A*33:03	353.15	SVPGPYGPHR
TCGA-44-6147-01	VWA3B	p.S290R	HLA-A*33:03	84.23	DLSAKTHR
TCGA-44-6147-01	CD93	p.G33A	HLA-A*02:06	193.35	AVVCVATA
TCGA-44-6147-01	PHF20	p.Q744H	HLA-A*31:01	168.44	HLLGDVQR
TCGA-44-6147-01	KCNJ6	p.R75S	HLA-C*03:03	10.89	YSYLTDIFTTL
TCGA-44-6147-01	CSF2RB	p.R407M	HLA-C*03:02	4.66	MALPALEPSTM
TCGA-44-6147-01	MTMR14	p.R336L	HLA-A*33:03	51.26	DLTPLFISLLR
TCGA-44-6147-01	DCLK3	p.G134V	HLA-A*02:03	86.89	HLGVEIEKTSV
TCGA-44-6147-01	CDH6	p.Q237K	HLA-C*03:02	267.94	KAKDMGGQM
TCGA-44-6147-01	ZNF474	p.L68I	HLA-A*02:03	225.21	VIISKLSSRRI
TCGA-44-6147-01	CTNNA1	p.N43I	HLA-A*11:01	131.09	TISKGPSNKK
TCGA-44-6147-01	SKIV2L	p.D884Y	HLA-B*07:02	99.56	YPQDRGPATA
TCGA-44-6147-01	TULP1	p.L516I	HLA-A*26:01	70.04	FTIDYRYPL
[truncated: 8,056 more rows]
